# Supplementary material for: 2-Isobutyl-6-phenyl­imidazo[2,1-b][1,3,4]thia­diazole
Source: Acta Crystallogr Sect E Struct Rep Online. 2011 Jan 8;67(Pt 2):o254. doi: 10.1107/S1600536810053201 (PMC3051612; doi:10.1107/S1600536810053201)
Supplement: Supplementary file 1 [file e-67-0o254-sup1.cif]

##############################################################################
###                                                                        ###
###        Electronic paper (Acta Crystallographica Section E)             ###
###                                                                        ###
##############################################################################
#                                                                            #
# This CIF contains the data in a paper accepted for publication in Acta     #
# Crystallographica Section E. It conforms to the requirements of Notes      #
# for Authors for Section E, and has been peer reviewed under the auspices   #
# of the IUCr Commission on Journals.                                        #
#                                                                            #
# Full details of the Crystallographic Information File format               #
# are given in the paper "The Crystallographic Information File (CIF):       #
# a New Standard Archive File for Crystallography" by S. R. Hall, F. H.      #
# Allen and I. D. Brown [Acta Cryst. (1991), A47, 655-685].                  #
#                                                                            #
# The current version of the core CIF dictionary is obtainable from          #
# ftp://ftp.iucr.org/pub/cif_core.dic. The current version number is 2.4.    #
#                                                                            #
# Software is freely available for graphical display of the structure(s) in  #
# this CIF.  For information consult the CIF home page http://www.iucr.org/  #
# cif/home.html                                                              #
#                                                                            #
# This file may be used for bona fide research purposes within the           #
# scientific community so long as proper attribution is given to the journal # 
# article from which it was obtained.                                        #
#                                                                            #
##############################################################################
                                             
data_global
_audit_creation_method     'form.cif (version 2.0)'
_journal_data_validation_number     ?
_journal_date_recd_electronic     2010-12-17
_journal_date_accepted     2010-12-18
_journal_name_full     'Acta Crystallographica, Section E'
_journal_year     2011
_journal_volume     67
_journal_issue      2
_journal_page_first     o254
_journal_page_last     o254
_journal_paper_category     QO
_journal_coeditor_code     HB5776
_publ_contact_author_name     'Prof. Fun, Hoong-Kun'
_publ_contact_author_address
;
      X-ray Crystallography Unit
      School of Physics
      Universiti Sains Malaysia
      11800 USM, Penang
      MALAYSIA
;
_publ_contact_author_email     'hkfun@usm.my'
_publ_contact_author_fax     '604 6579150'
_publ_contact_author_phone     '604 6533652'
_publ_section_title
;
2-Isobutyl-6-phenylimidazo[2,1-<i>b</i>][1,3,4]thiadiazole
;
loop_
    _publ_author_name
    _publ_author_footnote
    _publ_author_address
    'Hoong-Kun Fun'
;
      Thomson Reuters ResearcherID: A-3561-2009.
;
;
      X-ray Crystallography Unit
      School of Physics
      Universiti Sains Malaysia
      11800 USM, Penang
      Malaysia
;
    'Madhukar Hemamalini' ?
;
      X-ray Crystallography Unit
      School of Physics
      Universiti Sains Malaysia
      11800 USM, Penang
      Malaysia
;
    'D. Jagadeesh Prasad' ?
;
      Department of Chemistry
      Mangalore University
      Mangalore
      Karnataka
      India
;
    'Prakash Anil Castelino' ?
;
      Department of Chemistry
      St. Philomena's College
      Puttur
      Dakshina Kannada
      Karnataka
      India
;
    'V. V. Anitha' ?
;
      Department of Chemistry
      Mangalore University
      Mangalore
      Karnataka
      India
;
data_I
_audit_creation_method     SHELXL-97
_chemical_name_systematic
;
2-Isobutyl-6-phenylimidazo[2,1-<i>b</i>][1,3,4]thiadiazole
;
_chemical_name_common     ?
_chemical_formula_moiety     'C14 H15 N3 S'
_chemical_formula_sum     'C14 H15 N3 S'
_chemical_formula_iupac     'C14 H15 N3 S'
_chemical_formula_weight     257.35
_chemical_melting_point     ?
_symmetry_cell_setting     monoclinic
_symmetry_space_group_name_H-M     'P 21/n'
_symmetry_space_group_name_Hall     '-P 2yn'
loop_
    _symmetry_equiv_pos_as_xyz
    'x, y, z'
    '-x+1/2, y+1/2, -z+1/2'
    '-x, -y, -z'
    'x-1/2, -y-1/2, z-1/2'
_cell_length_a     5.69210(10)
_cell_length_b     19.6453(4)
_cell_length_c     12.3610(2)
_cell_angle_alpha     90.00
_cell_angle_beta     96.1270(10)
_cell_angle_gamma     90.00
_cell_volume     1374.35(4)
_cell_formula_units_Z     4
_cell_measurement_reflns_used     9875
_cell_measurement_theta_min     2.65
_cell_measurement_theta_max     30.31
_cell_measurement_temperature     296(2)
_exptl_crystal_description     block
_exptl_crystal_colour     yellow
_exptl_crystal_size_max     0.65
_exptl_crystal_size_mid     0.48
_exptl_crystal_size_min     0.25
_exptl_crystal_density_diffrn     1.244
_exptl_crystal_density_meas     ?
_exptl_crystal_density_method     'not measured'
_exptl_crystal_F_000     544
_exptl_absorpt_coefficient_mu     0.222
_exptl_absorpt_correction_type     multi-scan
_exptl_absorpt_process_details     '(SADABS; Bruker, 2009)'
_exptl_absorpt_correction_T_min     0.870
_exptl_absorpt_correction_T_max     0.947
_exptl_special_details     ?
_diffrn_ambient_temperature     296(2)
_diffrn_radiation_type     MoK\a
_diffrn_radiation_wavelength     0.71073
_diffrn_radiation_source     'fine-focus sealed tube'
_diffrn_radiation_monochromator     graphite
_diffrn_measurement_device_type     'Bruker SMART APEXII CCD'
_diffrn_measurement_method     '\f and \w scans'
_diffrn_detector_area_resol_mean     .
_diffrn_reflns_number     36499
_diffrn_reflns_av_R_equivalents     0.0282
_diffrn_reflns_av_sigmaI/netI     0.0136
_diffrn_reflns_theta_min     1.95
_diffrn_reflns_theta_max     30.14
_diffrn_reflns_theta_full     30.14
_diffrn_measured_fraction_theta_max     0.997
_diffrn_measured_fraction_theta_full     0.997
_diffrn_reflns_limit_h_min     -8
_diffrn_reflns_limit_h_max     8
_diffrn_reflns_limit_k_min     -27
_diffrn_reflns_limit_k_max     27
_diffrn_reflns_limit_l_min     -17
_diffrn_reflns_limit_l_max     17
_diffrn_standards_number     0
_diffrn_standards_interval_count     .
_diffrn_standards_interval_time     .
_diffrn_standards_decay_%     ?
_refine_special_details
;
 Refinement of F^2^ against ALL reflections.  The weighted R-factor wR and
 goodness of fit S are based on F^2^, conventional R-factors R are based
 on F, with F set to zero for negative F^2^. The threshold expression of
 F^2^ > 2sigma(F^2^) is used only for calculating R-factors(gt) etc. and is
 not relevant to the choice of reflections for refinement.  R-factors based
 on F^2^ are statistically about twice as large as those based on F, and R-
 factors based on ALL data will be even larger.
;
_reflns_number_total     4038
_reflns_number_gt     3378
_reflns_threshold_expression     I>2\s(I)
_refine_ls_structure_factor_coef     Fsqd
_refine_ls_matrix_type     full
_refine_ls_R_factor_all     0.0469
_refine_ls_R_factor_gt     0.0385
_refine_ls_wR_factor_gt     0.1068
_refine_ls_wR_factor_ref     0.1149
_refine_ls_goodness_of_fit_ref     1.029
_refine_ls_restrained_S_all     1.029
_refine_ls_number_reflns     4038
_refine_ls_number_parameters     191
_refine_ls_number_restraints     3
_refine_ls_hydrogen_treatment     constr
_refine_ls_weighting_scheme     calc
_refine_ls_weighting_details
         'calc w=1/[\s^2^(Fo^2^)+(0.0607P)^2^+0.2698P] where P=(Fo^2^+2Fc^2^)/3'
_atom_sites_solution_hydrogens     geom
_atom_sites_solution_primary     direct
_atom_sites_solution_secondary     difmap
_refine_ls_shift/su_max     0.001
_refine_ls_shift/su_mean     0.000
_refine_diff_density_max     0.310
_refine_diff_density_min     -0.303
_refine_ls_extinction_method     none
_refine_ls_extinction_coef     ?
loop_
    _atom_type_symbol
    _atom_type_description
    _atom_type_scat_dispersion_real
    _atom_type_scat_dispersion_imag
    _atom_type_scat_source
    'C' 'C' 0.0033 0.0016
                         'International Tables Vol C Tables 4.2.6.8 and 6.1.1.4'
    'H' 'H' 0.0000 0.0000
                         'International Tables Vol C Tables 4.2.6.8 and 6.1.1.4'
    'N' 'N' 0.0061 0.0033
                         'International Tables Vol C Tables 4.2.6.8 and 6.1.1.4'
    'S' 'S' 0.1246 0.1234
                         'International Tables Vol C Tables 4.2.6.8 and 6.1.1.4'
_computing_data_collection     'APEX2 (Bruker, 2009)'
_computing_cell_refinement     'SAINT (Bruker, 2009)'
_computing_data_reduction     'SAINT (Bruker, 2009)'
_computing_structure_solution     'SHELXTL (Sheldrick, 2008)'
_computing_structure_refinement     'SHELXTL (Sheldrick, 2008)'
_computing_molecular_graphics     'SHELXTL (Sheldrick, 2008)'
_computing_publication_material
                             'SHELXTL (Sheldrick, 2008) and PLATON (Spek, 2009)'
loop_
    _atom_site_type_symbol
    _atom_site_label
    _atom_site_fract_x
    _atom_site_fract_y
    _atom_site_fract_z
    _atom_site_U_iso_or_equiv
    _atom_site_adp_type
    _atom_site_calc_flag
    _atom_site_refinement_flags
    _atom_site_occupancy
    _atom_site_disorder_assembly
    _atom_site_disorder_group
    S S1 -0.10652(5) 0.001167(15) 0.83286(3) 0.04296(11) Uani d . 1 . .
    N N1 -0.09710(16) 0.12234(5) 0.96090(8) 0.0375(2) Uani d . 1 . .
    N N2 0.23227(16) 0.07221(5) 0.91884(8) 0.0369(2) Uani d . 1 . .
    N N3 0.34801(18) 0.02027(5) 0.87202(9) 0.0412(2) Uani d . 1 . .
    C C1 -0.1245(2) 0.25685(7) 1.06391(14) 0.0544(3) Uani d . 1 . .
    H H1A -0.2492 0.2450 1.0125 0.065 Uiso calc R 1 . .
    C C2 -0.1425(3) 0.31387(9) 1.12942(17) 0.0724(5) Uani d . 1 . .
    H H2A -0.2792 0.3401 1.1213 0.087 Uiso calc R 1 . .
    C C3 0.0404(3) 0.33173(9) 1.20606(16) 0.0731(5) Uani d . 1 . .
    H H3A 0.0269 0.3697 1.2498 0.088 Uiso calc R 1 . .
    C C4 0.2424(3) 0.29331(9) 1.21764(14) 0.0688(4) Uani d . 1 . .
    H H4A 0.3664 0.3055 1.2691 0.083 Uiso calc R 1 . .
    C C5 0.2629(3) 0.23646(8) 1.15317(12) 0.0540(3) Uani d . 1 . .
    H H5A 0.4005 0.2106 1.1620 0.065 Uiso calc R 1 . .
    C C6 0.0797(2) 0.21756(6) 1.07525(10) 0.0395(2) Uani d . 1 . .
    C C7 0.10261(19) 0.15721(6) 1.00717(9) 0.0361(2) Uani d . 1 . .
    C C8 -0.00847(18) 0.07150(6) 0.90932(9) 0.0346(2) Uani d . 1 . .
    C C9 0.1913(2) -0.02035(6) 0.82471(10) 0.0387(2) Uani d . 1 A .
    C C10 0.3078(2) 0.12707(6) 0.98180(10) 0.0406(3) Uani d . 1 . .
    H H10A 0.4625 0.1408 1.0026 0.049 Uiso calc R 1 . .
    C C11 0.2544(2) -0.08474(6) 0.77025(11) 0.0456(3) Uani d . 1 . .
    H H11A 0.1916 -0.1229 0.8079 0.055 Uiso calc PR 0.899(9) A 1
    H H11B 0.4251 -0.0891 0.7778 0.055 Uiso calc PR 0.899(9) A 1
    H H11C 0.1818 -0.1211 0.8065 0.055 Uiso d PR 0.101(9) A 2
    H H11D 0.4220 -0.0903 0.7866 0.055 Uiso d PR 0.101(9) A 2
    C C12 0.1633(7) -0.08944(18) 0.6491(3) 0.0618(9) Uani d PD 0.899(9) A 1
    H H12A -0.0066 -0.0798 0.6399 0.074 Uiso calc PR 0.899(9) A 1
    C C13 0.2898(12) -0.03784(19) 0.5858(3) 0.1205(16) Uani d PD 0.899(9) A 1
    H H13A 0.2567 0.0071 0.6105 0.181 Uiso calc PR 0.899(9) A 1
    H H13B 0.2362 -0.0418 0.5098 0.181 Uiso calc PR 0.899(9) A 1
    H H13C 0.4569 -0.0460 0.5970 0.181 Uiso calc PR 0.899(9) A 1
    C C14 0.2053(8) -0.16347(16) 0.6126(3) 0.0948(11) Uani d PD 0.899(9) A 1
    H H14A 0.1100 -0.1940 0.6500 0.142 Uiso calc PR 0.899(9) A 1
    H H14B 0.3690 -0.1750 0.6295 0.142 Uiso calc PR 0.899(9) A 1
    H H14C 0.1629 -0.1673 0.5355 0.142 Uiso calc PR 0.899(9) A 1
    C C12A 0.205(7) -0.0960(19) 0.666(2) 0.081(12) Uani d PD 0.101(9) A 2
    H H12B 0.0650 -0.1245 0.6708 0.097 Uiso calc PR 0.101(9) A 2
    C C13A 0.096(9) -0.0463(17) 0.583(3) 0.122(14) Uani d PD 0.101(9) A 2
    H H13D 0.0313 -0.0705 0.5196 0.182 Uiso calc PR 0.101(9) A 2
    H H13E 0.2154 -0.0152 0.5641 0.182 Uiso calc PR 0.101(9) A 2
    H H13F -0.0266 -0.0214 0.6131 0.182 Uiso calc PR 0.101(9) A 2
    C C14A 0.347(8) -0.147(2) 0.601(2) 0.119(13) Uani d PD 0.101(9) A 2
    H H14D 0.2895 -0.1445 0.5251 0.179 Uiso calc PR 0.101(9) A 2
    H H14E 0.3267 -0.1923 0.6271 0.179 Uiso calc PR 0.101(9) A 2
    H H14F 0.5114 -0.1350 0.6105 0.179 Uiso calc PR 0.101(9) A 2
loop_
    _atom_site_aniso_label
    _atom_site_aniso_U_11
    _atom_site_aniso_U_22
    _atom_site_aniso_U_33
    _atom_site_aniso_U_12
    _atom_site_aniso_U_13
    _atom_site_aniso_U_23
    S1 0.03290(16) 0.04292(18) 0.0523(2) 0.00072(10) 0.00121(12) -0.00946(12)
    N1 0.0321(4) 0.0376(5) 0.0430(5) 0.0029(4) 0.0052(4) -0.0013(4)
    N2 0.0301(4) 0.0383(5) 0.0433(5) 0.0006(3) 0.0085(3) -0.0043(4)
    N3 0.0344(5) 0.0421(5) 0.0484(6) 0.0028(4) 0.0112(4) -0.0066(4)
    C1 0.0432(7) 0.0453(7) 0.0753(9) 0.0023(5) 0.0096(6) -0.0114(6)
    C2 0.0595(9) 0.0530(8) 0.1081(14) 0.0077(7) 0.0254(9) -0.0217(9)
    C3 0.0771(11) 0.0602(9) 0.0865(12) -0.0070(8) 0.0290(9) -0.0330(9)
    C4 0.0735(11) 0.0698(10) 0.0628(9) -0.0057(8) 0.0062(8) -0.0265(8)
    C5 0.0543(8) 0.0548(8) 0.0522(7) 0.0028(6) 0.0029(6) -0.0118(6)
    C6 0.0416(6) 0.0358(5) 0.0426(6) -0.0016(4) 0.0116(5) -0.0015(4)
    C7 0.0354(5) 0.0351(5) 0.0383(5) -0.0004(4) 0.0068(4) 0.0000(4)
    C8 0.0297(5) 0.0364(5) 0.0378(5) 0.0012(4) 0.0038(4) 0.0004(4)
    C9 0.0371(5) 0.0393(5) 0.0403(6) 0.0034(4) 0.0077(4) -0.0009(4)
    C10 0.0328(5) 0.0413(6) 0.0482(6) -0.0040(4) 0.0071(4) -0.0070(5)
    C11 0.0472(6) 0.0403(6) 0.0503(7) 0.0036(5) 0.0107(5) -0.0065(5)
    C12 0.0621(18) 0.0715(19) 0.0501(12) 0.0138(12) -0.0009(11) -0.0205(13)
    C13 0.182(5) 0.123(3) 0.0616(15) -0.005(3) 0.037(2) 0.0168(16)
    C14 0.104(2) 0.0893(19) 0.0898(18) 0.0083(16) 0.0063(16) -0.0506(15)
    C12A 0.049(13) 0.082(17) 0.11(3) 0.033(11) -0.001(12) 0.044(17)
    C13A 0.15(4) 0.12(3) 0.088(19) -0.01(2) 0.00(2) -0.037(19)
    C14A 0.15(3) 0.14(3) 0.070(14) -0.02(2) 0.020(18) -0.055(16)
_geom_special_details
;
 All esds (except the esd in the dihedral angle between two l.s. planes)
 are estimated using the full covariance matrix.  The cell esds are taken
 into account individually in the estimation of esds in distances, angles
 and torsion angles; correlations between esds in cell parameters are only
 used when they are defined by crystal symmetry.  An approximate (isotropic)
 treatment of cell esds is used for estimating esds involving l.s. planes.
;
loop_
    _geom_bond_atom_site_label_1
    _geom_bond_atom_site_label_2
    _geom_bond_site_symmetry_2
    _geom_bond_distance
    _geom_bond_publ_flag
    S1 C8 . 1.7324(11) ?
    S1 C9 . 1.7605(12) ?
    N1 C8 . 1.3142(14) ?
    N1 C7 . 1.3963(15) ?
    N2 C8 . 1.3629(14) ?
    N2 C10 . 1.3714(15) ?
    N2 N3 . 1.3753(13) ?
    N3 C9 . 1.2895(16) ?
    C1 C6 . 1.3894(18) ?
    C1 C2 . 1.392(2) ?
    C1 H1A . 0.9300 ?
    C2 C3 . 1.376(3) ?
    C2 H2A . 0.9300 ?
    C3 C4 . 1.370(3) ?
    C3 H3A . 0.9300 ?
    C4 C5 . 1.384(2) ?
    C4 H4A . 0.9300 ?
    C5 C6 . 1.3925(19) ?
    C5 H5A . 0.9300 ?
    C6 C7 . 1.4678(16) ?
    C7 C10 . 1.3753(15) ?
    C9 C11 . 1.4946(16) ?
    C10 H10A . 0.9300 ?
    C11 C12A . 1.30(3) ?
    C11 C12 . 1.534(3) ?
    C11 H11A . 0.9700 ?
    C11 H11B . 0.9700 ?
    C11 H11C . 0.9600 ?
    C11 H11D . 0.9600 ?
    C12 C13 . 1.509(5) ?
    C12 C14 . 1.549(4) ?
    C12 H12A . 0.9800 ?
    C13 H13A . 0.9600 ?
    C13 H13B . 0.9600 ?
    C13 H13C . 0.9600 ?
    C14 H14A . 0.9600 ?
    C14 H14B . 0.9600 ?
    C14 H14C . 0.9600 ?
    C12A C13A . 1.501(18) ?
    C12A C14A . 1.563(18) ?
    C12A H12B . 0.9800 ?
    C13A H13D . 0.9600 ?
    C13A H13E . 0.9600 ?
    C13A H13F . 0.9600 ?
    C14A H14D . 0.9600 ?
    C14A H14E . 0.9600 ?
    C14A H14F . 0.9600 ?
loop_
    _geom_angle_atom_site_label_1
    _geom_angle_atom_site_label_2
    _geom_angle_atom_site_label_3
    _geom_angle_site_symmetry_1
    _geom_angle_site_symmetry_3
    _geom_angle
    _geom_angle_publ_flag
    C8 S1 C9 . . 88.09(5) ?
    C8 N1 C7 . . 103.51(9) ?
    C8 N2 C10 . . 107.97(9) ?
    C8 N2 N3 . . 118.59(9) ?
    C10 N2 N3 . . 133.36(10) ?
    C9 N3 N2 . . 108.10(9) ?
    C6 C1 C2 . . 120.06(15) ?
    C6 C1 H1A . . 120.0 ?
    C2 C1 H1A . . 120.0 ?
    C3 C2 C1 . . 120.55(16) ?
    C3 C2 H2A . . 119.7 ?
    C1 C2 H2A . . 119.7 ?
    C4 C3 C2 . . 119.75(15) ?
    C4 C3 H3A . . 120.1 ?
    C2 C3 H3A . . 120.1 ?
    C3 C4 C5 . . 120.38(16) ?
    C3 C4 H4A . . 119.8 ?
    C5 C4 H4A . . 119.8 ?
    C4 C5 C6 . . 120.69(14) ?
    C4 C5 H5A . . 119.7 ?
    C6 C5 H5A . . 119.7 ?
    C1 C6 C5 . . 118.57(12) ?
    C1 C6 C7 . . 121.03(12) ?
    C5 C6 C7 . . 120.40(11) ?
    C10 C7 N1 . . 111.69(10) ?
    C10 C7 C6 . . 127.46(11) ?
    N1 C7 C6 . . 120.84(10) ?
    N1 C8 N2 . . 112.63(10) ?
    N1 C8 S1 . . 138.83(9) ?
    N2 C8 S1 . . 108.52(8) ?
    N3 C9 C11 . . 122.70(11) ?
    N3 C9 S1 . . 116.69(9) ?
    C11 C9 S1 . . 120.53(9) ?
    N2 C10 C7 . . 104.19(10) ?
    N2 C10 H10A . . 127.9 ?
    C7 C10 H10A . . 127.9 ?
    C12A C11 C9 . . 123.4(13) ?
    C9 C11 C12 . . 114.71(15) ?
    C12A C11 H11A . . 106.9 ?
    C9 C11 H11A . . 108.6 ?
    C12 C11 H11A . . 108.6 ?
    C12A C11 H11B . . 100.8 ?
    C9 C11 H11B . . 108.6 ?
    C12 C11 H11B . . 108.6 ?
    H11A C11 H11B . . 107.6 ?
    C12A C11 H11C . . 106.0 ?
    C9 C11 H11C . . 106.5 ?
    C12 C11 H11C . . 107.0 ?
    H11B C11 H11C . . 111.4 ?
    C12A C11 H11D . . 107.0 ?
    C9 C11 H11D . . 106.5 ?
    C12 C11 H11D . . 115.0 ?
    H11A C11 H11D . . 102.7 ?
    H11C C11 H11D . . 106.5 ?
    C13 C12 C11 . . 109.6(3) ?
    C13 C12 C14 . . 112.5(3) ?
    C11 C12 C14 . . 107.1(3) ?
    C13 C12 H12A . . 109.2 ?
    C11 C12 H12A . . 109.2 ?
    C14 C12 H12A . . 109.2 ?
    C12 C13 H13A . . 109.5 ?
    C12 C13 H13B . . 109.5 ?
    H13A C13 H13B . . 109.5 ?
    C12 C13 H13C . . 109.5 ?
    H13A C13 H13C . . 109.5 ?
    H13B C13 H13C . . 109.5 ?
    C12 C14 H14A . . 109.5 ?
    C12 C14 H14B . . 109.5 ?
    H14A C14 H14B . . 109.5 ?
    C12 C14 H14C . . 109.5 ?
    H14A C14 H14C . . 109.5 ?
    H14B C14 H14C . . 109.5 ?
    C11 C12A C13A . . 126(2) ?
    C11 C12A C14A . . 123(2) ?
    C13A C12A C14A . . 105(2) ?
    C11 C12A H12B . . 97.6 ?
    C13A C12A H12B . . 97.6 ?
    C14A C12A H12B . . 97.6 ?
    C12A C13A H13D . . 109.5 ?
    C12A C13A H13E . . 109.5 ?
    H13D C13A H13E . . 109.5 ?
    C12A C13A H13F . . 109.5 ?
    H13D C13A H13F . . 109.5 ?
    H13E C13A H13F . . 109.5 ?
    C12A C14A H14D . . 109.5 ?
    C12A C14A H14E . . 109.5 ?
    H14D C14A H14E . . 109.5 ?
    C12A C14A H14F . . 109.5 ?
    H14D C14A H14F . . 109.5 ?
    H14E C14A H14F . . 109.5 ?
loop_
    _geom_torsion_atom_site_label_1
    _geom_torsion_atom_site_label_2
    _geom_torsion_atom_site_label_3
    _geom_torsion_atom_site_label_4
    _geom_torsion_site_symmetry_1
    _geom_torsion_site_symmetry_2
    _geom_torsion_site_symmetry_3
    _geom_torsion_site_symmetry_4
    _geom_torsion
    _geom_torsion_publ_flag
    C8 N2 N3 C9 . . . . 0.80(15) ?
    C10 N2 N3 C9 . . . . 177.01(12) ?
    C6 C1 C2 C3 . . . . -0.3(3) ?
    C1 C2 C3 C4 . . . . 0.3(3) ?
    C2 C3 C4 C5 . . . . -0.4(3) ?
    C3 C4 C5 C6 . . . . 0.3(3) ?
    C2 C1 C6 C5 . . . . 0.2(2) ?
    C2 C1 C6 C7 . . . . 179.96(14) ?
    C4 C5 C6 C1 . . . . -0.2(2) ?
    C4 C5 C6 C7 . . . . -179.99(13) ?
    C8 N1 C7 C10 . . . . 0.54(13) ?
    C8 N1 C7 C6 . . . . -178.42(10) ?
    C1 C6 C7 C10 . . . . 156.55(13) ?
    C5 C6 C7 C10 . . . . -23.69(19) ?
    C1 C6 C7 N1 . . . . -24.67(17) ?
    C5 C6 C7 N1 . . . . 155.09(12) ?
    C7 N1 C8 N2 . . . . -0.62(13) ?
    C7 N1 C8 S1 . . . . 177.88(11) ?
    C10 N2 C8 N1 . . . . 0.49(13) ?
    N3 N2 C8 N1 . . . . 177.59(10) ?
    C10 N2 C8 S1 . . . . -178.47(8) ?
    N3 N2 C8 S1 . . . . -1.36(13) ?
    C9 S1 C8 N1 . . . . -177.43(13) ?
    C9 S1 C8 N2 . . . . 1.10(9) ?
    N2 N3 C9 C11 . . . . -176.63(11) ?
    N2 N3 C9 S1 . . . . 0.17(13) ?
    C8 S1 C9 N3 . . . . -0.77(10) ?
    C8 S1 C9 C11 . . . . 176.10(10) ?
    C8 N2 C10 C7 . . . . -0.12(13) ?
    N3 N2 C10 C7 . . . . -176.62(12) ?
    N1 C7 C10 N2 . . . . -0.26(13) ?
    C6 C7 C10 N2 . . . . 178.61(11) ?
    N3 C9 C11 C12A . . . . -117(2) ?
    S1 C9 C11 C12A . . . . 66(2) ?
    N3 C9 C11 C12 . . . . -121.5(2) ?
    S1 C9 C11 C12 . . . . 61.8(2) ?
    C12A C11 C12 C13 . . . . -89(14) ?
    C9 C11 C12 C13 . . . . 67.7(4) ?
    C12A C11 C12 C14 . . . . 33(13) ?
    C9 C11 C12 C14 . . . . -170.0(2) ?
    C9 C11 C12A C13A . . . . 5(6) ?
    C12 C11 C12A C13A . . . . 30(10) ?
    C9 C11 C12A C14A . . . . 155(3) ?
