# Supplementary material for: 2-Isobutyl-6-phenyl­imidazo[2,1-b][1,3,4]thia­diazole
Source: Acta Crystallogr Sect E Struct Rep Online. 2011 Jan 8;67(Pt 2):o254. doi: 10.1107/S1600536810053201 (PMC3051612; doi:10.1107/S1600536810053201)
Supplement: Supplementary file 2 [file e-67-0o254-Isup2.hkl]

# 
# h,k,l, Fc-squared, Fo-squared, sigma(Fo-squared) and status flag 
# 
data_I
_shelx_title ' tdi6m in P2(1)/n (R.T.)' 
_shelx_refln_list_code          4 
_shelx_F_calc_maximum      150.78 
_exptl_crystal_F_000       544.00 
_reflns_d_resolution_high  0.7077 
 
loop_ 
 _symmetry_equiv_pos_as_xyz 
 'x, y, z' 
 '-x+1/2, y+1/2, -z+1/2' 
 '-x, -y, -z' 
 'x-1/2, -y-1/2, z-1/2' 
 
_cell_length_a     5.6921 
_cell_length_b    19.6453 
_cell_length_c    12.3610 
_cell_angle_alpha  90.000 
_cell_angle_beta   96.127 
_cell_angle_gamma  90.000 
 
_shelx_F_squared_multiplier     1.000 
 
loop_ 
 _refln_index_h 
 _refln_index_k 
 _refln_index_l 
 _refln_F_squared_calc 
 _refln_F_squared_meas 
 _refln_F_squared_sigma 
 _refln_observed_status 
   2   0   0     3435.09     3471.41     30.66 o 
   4   0   0      399.37      329.25      3.22 o 
   6   0   0      156.57      177.78      2.83 o 
   1   1   0     4653.37     4610.73     25.77 o 
   2   1   0     1127.31     1123.42      6.68 o 
   3   1   0      111.12      114.30      1.22 o 
   4   1   0      291.14      280.96      1.94 o 
   5   1   0      262.88      269.87      2.04 o 
   6   1   0        7.07        3.97      0.45 o 
   7   1   0       10.73       14.59      2.30 o 
   0   2   0     1911.59     1996.45     18.44 o 
   1   2   0      676.59      660.77      3.63 o 
   2   2   0       26.20       21.58      0.38 o 
   3   2   0        3.58        4.99      0.27 o 
   4   2   0      161.97      141.27      1.34 o 
   5   2   0       22.39       23.03      0.60 o 
   6   2   0        0.79        0.91      0.40 o 
   7   2   0        0.07       -0.67      0.67 o 
   1   3   0     1180.41     1085.92      6.07 o 
   2   3   0      335.87      367.49      2.20 o 
   3   3   0       17.21       12.59      0.34 o 
   4   3   0        6.46        6.38      0.35 o 
   5   3   0        3.66        6.70      0.39 o 
   6   3   0        2.74        3.00      0.51 o 
   7   3   0        1.45        1.81      0.76 o 
   0   4   0     2140.58     2035.85     15.05 o 
   1   4   0      514.32      583.76      3.32 o 
   2   4   0      123.33      138.55      0.97 o 
   3   4   0      349.28      424.37      2.55 o 
   4   4   0      536.00      541.35      3.48 o 
   5   4   0       16.55       16.92      0.65 o 
   6   4   0       28.56       28.95      0.95 o 
   7   4   0        0.20       -0.71      0.71 o 
   1   5   0        8.92        8.30      0.22 o 
   2   5   0      129.72      152.34      1.11 o 
   3   5   0       24.17       20.48      0.42 o 
   4   5   0        9.45       11.74      0.38 o 
   5   5   0      255.80      244.07      2.03 o 
   6   5   0       21.34       16.62      0.76 o 
   7   5   0       30.26       35.49      1.57 o 
   0   6   0     1391.11     1346.11      9.58 o 
   1   6   0       14.85       16.35      0.36 o 
   2   6   0      472.92      519.42      4.24 o 
   3   6   0      494.59      541.62      3.98 o 
   4   6   0     1452.71     1467.63      8.38 o 
   5   6   0        1.73        3.37      0.38 o 
   6   6   0        7.81       10.03      0.72 o 
   7   6   0       26.38       28.65      1.53 o 
   1   7   0      139.40      141.90      1.08 o 
   2   7   0      132.67      128.48      1.13 o 
   3   7   0      381.43      389.78      2.44 o 
   4   7   0       58.80       59.84      0.94 o 
   5   7   0      684.89      679.56      5.45 o 
   6   7   0        0.38        0.90      0.54 o 
   7   7   0        2.22        2.98      0.70 o 
   0   8   0     1323.26     1463.08     10.53 o 
   1   8   0        1.76        1.43      0.18 o 
   2   8   0        7.51        6.70      0.30 o 
   3   8   0        1.27        0.19      0.20 o 
   4   8   0     1173.82     1070.82      7.89 o 
   5   8   0       36.85       34.18      0.94 o 
   6   8   0       49.38       45.70      1.42 o 
   7   8   0        1.51        0.95      0.69 o 
   1   9   0     1076.84     1088.30      6.03 o 
   2   9   0      461.09      503.30      3.52 o 
   3   9   0       16.71       10.86      0.52 o 
   4   9   0       59.52       50.47      0.99 o 
   5   9   0      462.91      434.98     10.00 o 
   6   9   0        8.50        5.10      0.79 o 
   7   9   0        4.27        6.10      0.87 o 
   0  10   0      780.71      773.90      6.31 o 
   1  10   0       38.18       31.24      0.56 o 
   2  10   0        0.75       -0.12      0.22 o 
   3  10   0        0.05        0.29      0.23 o 
   4  10   0      270.11      281.01      2.63 o 
   5  10   0        0.01       -0.46      0.54 o 
   6  10   0       23.97       22.83      3.21 o 
   7  10   0       22.10       26.95      1.51 o 
   1  11   0      234.91      224.60      1.77 o 
   2  11   0      571.55      645.75      4.82 o 
   3  11   0      207.74      199.03      2.99 o 
   4  11   0       32.77       31.02      0.98 o 
   5  11   0       11.67       12.91      0.89 o 
   6  11   0        0.01       -0.48      0.66 o 
   7  11   0        0.00        0.43      0.74 o 
   0  12   0     2031.38     1996.03     15.15 o 
   1  12   0      452.47      458.73      3.09 o 
   2  12   0        0.35        1.03      0.32 o 
   3  12   0        7.70        6.23      0.44 o 
   4  12   0       40.34       37.49      1.06 o 
   5  12   0       49.56       47.51      1.89 o 
   6  12   0       26.45       29.65      1.59 o 
   7  12   0       15.80       19.58      1.59 o 
   1  13   0      785.21      796.35      4.92 o 
   2  13   0      267.91      272.26      2.40 o 
   3  13   0      124.62      128.19      1.58 o 
   4  13   0       59.82       53.22      1.28 o 
   5  13   0       31.73       33.43      1.62 o 
   6  13   0        5.26        6.42      0.93 o 
   7  13   0        0.01        0.41      0.86 o 
   0  14   0      839.74      833.37      7.44 o 
   1  14   0        2.73        1.30      0.30 o 
   2  14   0       18.40       17.78      0.69 o 
   3  14   0      145.93      132.48      1.66 o 
   4  14   0        0.17        0.55      0.36 o 
   5  14   0        0.05        0.73      0.66 o 
   6  14   0       63.60       71.74      2.14 o 
   1  15   0      505.17      483.19      3.59 o 
   2  15   0       90.59       89.57      1.36 o 
   3  15   0        1.83        1.11      0.39 o 
   4  15   0       44.02       37.44      1.18 o 
   5  15   0       87.70       82.88      2.21 o 
   6  15   0        4.51        3.56      0.88 o 
   0  16   0      303.53      317.44      3.94 o 
   1  16   0       20.25       19.09      0.71 o 
   2  16   0       16.47       16.72      0.82 o 
   3  16   0       12.85       11.99      0.79 o 
   4  16   0       80.69       80.11      1.71 o 
   5  16   0        2.73        1.84      0.57 o 
   6  16   0        4.68        2.66      0.86 o 
   1  17   0       79.66       74.69      1.27 o 
   2  17   0      434.96      419.96      3.66 o 
   3  17   0        1.34        1.78      0.78 o 
   4  17   0        3.93        4.07      0.86 o 
   5  17   0       81.43       83.14      3.16 o 
   6  17   0        2.50        3.32      0.95 o 
   0  18   0       36.21       39.72      1.46 o 
   1  18   0      119.64      123.22      1.75 o 
   2  18   0      204.28      197.13      2.36 o 
   3  18   0      183.68      177.35      2.68 o 
   4  18   0      107.01       99.83      2.21 o 
   5  18   0        1.42        1.37      0.62 o 
   6  18   0       38.94       46.46      2.32 o 
   1  19   0      227.81      226.55      2.65 o 
   2  19   0       10.00        9.95      0.71 o 
   3  19   0      138.17      147.91      2.63 o 
   4  19   0        2.98        2.58      0.70 o 
   5  19   0      109.52      115.53      2.49 o 
   0  20   0       29.69       28.46      1.42 o 
   1  20   0        2.43        3.69      0.55 o 
   2  20   0       20.07       19.40      1.13 o 
   3  20   0        0.02        0.33      0.56 o 
   4  20   0       98.30       99.28      2.97 o 
   5  20   0        0.58        1.27      0.85 o 
   1  21   0        0.03        0.31      0.46 o 
   2  21   0        0.18        0.75      0.99 o 
   3  21   0        6.61        7.08      1.30 o 
   4  21   0        0.08        0.57      0.79 o 
   5  21   0       19.79       20.16      1.81 o 
   0  22   0        1.27        0.46      0.77 o 
   1  22   0        8.06        8.21      0.70 o 
   2  22   0        2.51        1.63      0.76 o 
   3  22   0        0.44        0.28      0.73 o 
   4  22   0       22.58       22.39      1.48 o 
   1  23   0       44.31       43.69      1.37 o 
   2  23   0        2.90        3.83      0.87 o 
   3  23   0       15.35       17.46      1.24 o 
   4  23   0        0.66        1.17      0.75 o 
   0  24   0      110.69      114.63      3.28 o 
   1  24   0       18.36       18.07      1.27 o 
   2  24   0        2.18        2.13      0.77 o 
   3  24   0        1.92        2.48      0.85 o 
   4  24   0       10.91        8.70      2.45 o 
   1  25   0       32.88       31.04      1.72 o 
   2  25   0        6.15        7.82      1.51 o 
   3  25   0        3.71        3.76      0.97 o 
   0  26   0       27.44       29.54      2.08 o 
   1  26   0        8.64        9.41      1.13 o 
   2  26   0        3.34        4.46      0.98 o 
   1  27   0       44.25       48.77      2.06 o 
  -7   0   1      121.72      133.12      4.17 o 
  -5   0   1      177.40      179.62      2.33 o 
  -3   0   1     1731.13     1815.51     15.13 o 
  -1   0   1     2227.96     2307.33     18.31 o 
   1   0   1    17845.12    15200.57    151.06 o 
   3   0   1     1470.76     1545.58     10.79 o 
   5   0   1      893.66      920.60      7.15 o 
   7   0   1       63.94       63.99      6.09 o 
  -8   1   1        0.24       -0.41      2.98 o 
  -7   1   1        0.14       -0.78      0.78 o 
  -6   1   1      376.13      380.78      2.87 o 
  -5   1   1       80.17       82.60      0.95 o 
  -4   1   1       32.97       53.92      0.76 o 
  -3   1   1       11.83       12.50      0.40 o 
  -2   1   1     2091.25     2165.90     11.33 o 
  -1   1   1       89.50       60.16      0.69 o 
   0   1   1     8130.40     7104.00    103.96 o 
   1   1   1     6107.44     5887.92     32.95 o 
   2   1   1      952.75      983.70      4.77 o 
   3   1   1      412.85      483.33      3.02 o 
   4   1   1      624.42      587.73      3.54 o 
   5   1   1       32.65       29.18      0.62 o 
   6   1   1       69.16       61.45      1.36 o 
   7   1   1        1.59        1.24      0.74 o 
  -7   2   1      106.87      113.09      2.28 o 
  -6   2   1        1.69        3.15      0.48 o 
  -5   2   1       26.39       27.77      0.61 o 
  -4   2   1        0.04        0.00      0.19 o 
  -3   2   1     2474.88     2672.19     13.93 o 
  -2   2   1      617.91      677.22      3.49 o 
  -1   2   1     3584.56     3622.81     20.01 o 
   0   2   1        1.35       -0.02      0.19 o 
   1   2   1     1663.38     1698.35     12.18 o 
   2   2   1      539.49      551.13      3.12 o 
   3   2   1     1308.22     1336.33      7.46 o 
   4   2   1        1.99        2.49      0.24 o 
   5   2   1      159.61      159.32      1.44 o 
   6   2   1       12.58       14.55      0.86 o 
   7   2   1       28.75       29.20      1.88 o 
  -7   3   1        0.20        0.84      0.62 o 
  -6   3   1       22.49       24.47      0.85 o 
  -5   3   1      103.65      114.45      1.26 o 
  -4   3   1       27.71       27.22      0.56 o 
  -3   3   1       30.32       44.92      0.50 o 
  -2   3   1      664.18      700.06      3.72 o 
  -1   3   1     2901.95     3003.04     15.32 o 
   0   3   1      478.90      478.33      2.93 o 
   1   3   1      638.01      637.64      4.38 o 
   2   3   1     2066.22     2025.21     11.35 o 
   3   3   1      585.02      635.19      3.88 o 
   4   3   1      250.96      245.85      1.80 o 
   5   3   1       15.13       12.83      0.49 o 
   6   3   1      142.41      143.84      1.99 o 
   7   3   1        1.02        1.60      1.06 o 
  -7   4   1      144.15      150.36      2.61 o 
  -6   4   1       20.19       18.35      0.83 o 
  -5   4   1       26.66       27.34      0.70 o 
  -4   4   1       38.60       44.74      0.62 o 
  -3   4   1       73.47       97.11      0.84 o 
  -2   4   1      205.23      246.29      1.80 o 
  -1   4   1     3248.68     3185.63     21.73 o 
   0   4   1     1703.91     1734.71      9.35 o 
   1   4   1      697.75      656.37      4.50 o 
   2   4   1     1724.22     2035.48     12.41 o 
   3   4   1      417.58      394.18      2.67 o 
   4   4   1       15.51       15.61      0.46 o 
   5   4   1       30.85       31.94      0.75 o 
   6   4   1       15.92       13.68      0.74 o 
   7   4   1       77.63       86.24      3.78 o 
  -7   5   1       10.10       15.01      1.19 o 
  -6   5   1      252.99      253.19      2.73 o 
  -5   5   1       80.98       65.32      0.94 o 
  -4   5   1      133.64      139.57      1.12 o 
  -3   5   1        6.07        8.14      0.29 o 
  -2   5   1     3156.44     3282.14     21.65 o 
  -1   5   1      328.46      383.77      2.31 o 
   0   5   1      109.22       99.17      0.82 o 
   1   5   1       14.91       14.50      0.32 o 
   2   5   1     1018.75      967.86      6.00 o 
   3   5   1      325.90      383.19      2.74 o 
   4   5   1      504.51      509.27      3.41 o 
   5   5   1        0.00       -0.33      0.33 o 
   6   5   1       86.99       85.91      1.64 o 
   7   5   1        2.11        1.76      0.82 o 
  -7   6   1      140.88      163.49      3.10 o 
  -6   6   1        9.08        6.20      0.60 o 
  -5   6   1       82.32       85.66      1.11 o 
  -4   6   1       15.33       13.36      0.41 o 
  -3   6   1      190.48      197.67      1.46 o 
  -2   6   1      123.65      166.18      1.34 o 
  -1   6   1      688.73      632.32      4.24 o 
   0   6   1      105.65      124.54      0.96 o 
   1   6   1      122.63      136.16      1.24 o 
   2   6   1      638.55      655.95      5.87 o 
   3   6   1      818.94      833.95      6.29 o 
   4   6   1       19.66       24.72      0.61 o 
   5   6   1      217.64      209.93      2.28 o 
   6   6   1        0.32        0.15      0.47 o 
   7   6   1       61.51       60.64      2.45 o 
  -7   7   1       18.62       20.47      1.61 o 
  -6   7   1      104.10      103.58      1.86 o 
  -5   7   1       26.95       31.44      0.86 o 
  -4   7   1      660.22      655.70      4.68 o 
  -3   7   1      496.39      541.22      3.46 o 
  -2   7   1      809.67      785.82      4.63 o 
  -1   7   1        1.21        4.25      0.22 o 
   0   7   1      716.47      732.32      3.90 o 
   1   7   1     1047.60     1053.16     10.81 o 
   2   7   1      649.92      651.84      4.98 o 
   3   7   1       96.71      106.36      1.08 o 
   4   7   1      972.80      965.70      6.44 o 
   5   7   1        5.21        5.47      0.71 o 
   6   7   1       57.34       59.51      1.47 o 
   7   7   1       20.85       23.62      1.26 o 
  -7   8   1      110.46      112.00      2.24 o 
  -6   8   1       17.44       15.84      0.93 o 
  -5   8   1      401.67      374.79      3.45 o 
  -4   8   1        0.54        1.11      0.32 o 
  -3   8   1       71.06       64.18      0.75 o 
  -2   8   1       26.50       24.29      0.61 o 
  -1   8   1     1369.04     1375.81      7.43 o 
   0   8   1      366.05      446.92      2.59 o 
   1   8   1      266.82      308.93      2.96 o 
   2   8   1      371.93      436.67      3.05 o 
   3   8   1      290.30      259.68      2.65 o 
   4   8   1       68.55       77.22      1.25 o 
   5   8   1      409.97      371.05      6.91 o 
   6   8   1        0.04        0.15      0.51 o 
   7   8   1       83.19       80.75      2.08 o 
  -7   9   1        5.94        6.79      0.86 o 
  -6   9   1      122.32      116.74      2.20 o 
  -5   9   1       69.68       74.71      2.21 o 
  -4   9   1        1.02        1.22      0.33 o 
  -3   9   1        0.00        0.47      0.20 o 
  -2   9   1      711.88      749.90      5.31 o 
  -1   9   1       15.50       18.42      0.45 o 
   0   9   1     2067.37     2187.68     10.96 o 
   1   9   1       30.65       29.27      0.46 o 
   2   9   1     1011.82     1027.00      8.35 o 
   3   9   1       12.35       16.53      0.52 o 
   4   9   1      600.73      544.77      4.46 o 
   5   9   1        5.07        6.12      0.95 o 
   6   9   1        8.50        8.75      1.00 o 
   7   9   1       16.54       15.84      1.13 o 
  -7  10   1       84.65       89.17      2.29 o 
  -6  10   1        3.38        2.03      0.92 o 
  -5  10   1       27.02       33.07      1.18 o 
  -4  10   1       35.62       26.71      0.84 o 
  -3  10   1      279.53      273.16      2.98 o 
  -2  10   1     1060.12     1100.54      8.48 o 
  -1  10   1      161.05      131.07      1.20 o 
   0  10   1       60.02       61.76      0.73 o 
   1  10   1       72.68       77.35      0.79 o 
   2  10   1      364.37      391.47      3.49 o 
   3  10   1      409.42      391.55      3.57 o 
   4  10   1      364.38      343.79      3.44 o 
   5  10   1        4.24        5.93      0.99 o 
   6  10   1        0.01        0.25      0.39 o 
   7  10   1       24.48       25.08      1.35 o 
  -7  11   1       19.84       19.82      1.36 o 
  -6  11   1       81.67       84.79      2.16 o 
  -5  11   1      166.11      160.44      2.44 o 
  -4  11   1        5.64        5.54      0.48 o 
  -3  11   1      118.50      108.41      1.41 o 
  -2  11   1      353.10      304.02      2.49 o 
  -1  11   1      155.06      190.98      1.63 o 
   0  11   1       47.62       68.07      0.81 o 
   1  11   1       27.61       26.50      0.51 o 
   2  11   1      166.64      153.03      1.54 o 
   3  11   1       28.39       35.96      0.78 o 
   4  11   1       69.27       77.32      1.36 o 
   5  11   1        5.04        4.00      0.89 o 
   6  11   1       31.94       27.07      1.42 o 
   7  11   1       19.89       26.26      1.38 o 
  -7  12   1        1.17        0.17      0.58 o 
  -6  12   1        0.05       -0.64      0.66 o 
  -5  12   1       24.91       21.76      1.07 o 
  -4  12   1       47.92       46.84      1.02 o 
  -3  12   1      271.93      255.89      2.48 o 
  -2  12   1      159.81      175.32      1.75 o 
  -1  12   1       34.29       35.57      0.66 o 
   0  12   1       20.96       25.03      0.55 o 
   1  12   1      332.51      354.69      2.41 o 
   2  12   1      191.14      216.29      1.99 o 
   3  12   1      639.49      614.13      5.39 o 
   4  12   1       37.22       41.92      1.04 o 
   5  12   1        8.81       10.81      0.98 o 
   6  12   1       10.86       10.79      1.02 o 
   7  12   1       14.93       14.68      1.16 o 
  -7  13   1        3.60        3.78      1.24 o 
  -6  13   1      103.76      106.42      2.52 o 
  -5  13   1       29.70       33.40      1.34 o 
  -4  13   1       86.99       80.49      1.54 o 
  -3  13   1      109.90      101.79      1.45 o 
  -2  13   1      190.83      178.29      1.82 o 
  -1  13   1      327.20      362.94      2.79 o 
   0  13   1      570.42      572.33      3.73 o 
   1  13   1       27.39       22.82      0.54 o 
   2  13   1      139.03      129.21      1.71 o 
   3  13   1       24.36       24.66      0.78 o 
   4  13   1       58.21       48.90      1.29 o 
   5  13   1        5.98        7.84      0.89 o 
   6  13   1        1.22        1.50      0.74 o 
  -6  14   1        0.66        0.74      0.67 o 
  -5  14   1       64.18       57.28      1.93 o 
  -4  14   1        6.11        5.04      0.79 o 
  -3  14   1      426.29      395.65      3.89 o 
  -2  14   1      719.74      684.33      5.23 o 
  -1  14   1      744.40      729.28      4.89 o 
   0  14   1      241.14      224.46      1.91 o 
   1  14   1        4.98        3.31      0.31 o 
   2  14   1       13.39       12.64      0.63 o 
   3  14   1      259.33      238.72      2.64 o 
   4  14   1       83.69       78.94      1.60 o 
   5  14   1        6.78        6.17      0.97 o 
   6  14   1        6.60        6.13      0.95 o 
  -6  15   1       19.61       17.90      1.33 o 
  -5  15   1       11.80        8.79      0.86 o 
  -4  15   1        9.36        8.19      0.65 o 
  -3  15   1      282.09      256.85      3.07 o 
  -2  15   1      360.48      335.36      3.12 o 
  -1  15   1      165.58      161.07      1.75 o 
   0  15   1      618.96      613.63      4.18 o 
   1  15   1      210.33      206.37      1.86 o 
   2  15   1      268.15      256.16      2.61 o 
   3  15   1       57.67       58.52      1.25 o 
   4  15   1       37.69       34.63      1.16 o 
   5  15   1        0.12       -0.46      0.50 o 
   6  15   1        3.88        2.44      0.88 o 
  -6  16   1        1.50        2.89      0.84 o 
  -5  16   1       39.52       42.11      1.95 o 
  -4  16   1        3.76        3.38      0.49 o 
  -3  16   1       15.38       13.60      0.76 o 
  -2  16   1       66.83       62.05      1.22 o 
  -1  16   1      472.97      447.49      3.55 o 
   0  16   1       18.13       24.85      0.87 o 
   1  16   1        7.92        7.23      0.51 o 
   2  16   1        3.91        3.33      0.47 o 
   3  16   1      128.65      130.05      2.03 o 
   4  16   1        0.06       -0.34      0.54 o 
   5  16   1        5.49        4.20      0.70 o 
   6  16   1        1.25        1.96      0.86 o 
  -6  17   1       42.65       43.01      2.46 o 
  -5  17   1        0.63        1.89      0.83 o 
  -4  17   1        2.55        2.93      0.58 o 
  -3  17   1       36.48       31.53      1.11 o 
  -2  17   1      154.38      151.40      1.98 o 
  -1  17   1        0.75        1.44      0.42 o 
   0  17   1       89.16       83.15      1.35 o 
   1  17   1       43.44       47.88      1.02 o 
   2  17   1      212.31      206.19      2.29 o 
   3  17   1      369.56      342.70      4.40 o 
   4  17   1       10.93       10.84      0.97 o 
   5  17   1        1.36        1.19      0.62 o 
   6  17   1        3.39        3.73      0.95 o 
  -6  18   1        0.00        2.04      0.97 o 
  -5  18   1       51.08       56.56      1.71 o 
  -4  18   1       28.42       30.00      1.26 o 
  -3  18   1       46.23       48.90      1.33 o 
  -2  18   1       23.46       24.08      1.01 o 
  -1  18   1      786.43      750.88      5.84 o 
   0  18   1       83.37       76.40      1.25 o 
   1  18   1       78.19       78.43      1.39 o 
   2  18   1      207.88      197.83      2.40 o 
   3  18   1      123.46      120.58      2.18 o 
   4  18   1        7.58        7.40      0.93 o 
   5  18   1       24.92       28.51      1.46 o 
   6  18   1        0.12        3.18      1.59 o 
  -5  19   1        1.23        0.81      0.69 o 
  -4  19   1       66.30       69.56      2.51 o 
  -3  19   1        4.59        5.03      0.69 o 
  -2  19   1      223.47      213.82      2.68 o 
  -1  19   1       15.25       14.98      0.78 o 
   0  19   1        1.70        1.08      0.37 o 
   1  19   1       10.95       11.04      0.71 o 
   2  19   1        0.09       -0.45      0.47 o 
   3  19   1        6.93        5.69      0.78 o 
   4  19   1      171.75      169.65      3.24 o 
   5  19   1        0.71        1.64      0.71 o 
  -5  20   1       21.83       19.83      1.26 o 
  -4  20   1       29.13       31.06      1.41 o 
  -3  20   1       20.74       18.20      1.06 o 
  -2  20   1       21.25       20.27      0.92 o 
  -1  20   1      160.40      161.03      2.09 o 
   0  20   1       49.07       49.86      1.20 o 
   1  20   1       98.73       94.07      1.65 o 
   2  20   1        1.73        1.85      0.56 o 
   3  20   1       69.16       72.23      1.98 o 
   4  20   1        3.66        4.13      0.85 o 
   5  20   1        1.84        1.83      1.18 o 
  -5  21   1        3.22        1.26      0.98 o 
  -4  21   1        1.07        1.48      0.66 o 
  -3  21   1       13.61       13.63      0.97 o 
  -2  21   1       67.57       67.45      1.73 o 
  -1  21   1        0.04        0.85      0.44 o 
   0  21   1      122.96      123.42      1.88 o 
   1  21   1        3.74        4.70      0.62 o 
   2  21   1       50.66       47.43      1.73 o 
   3  21   1        3.09        4.49      0.95 o 
   4  21   1        1.79        2.17      0.80 o 
   5  21   1        1.42        3.25      0.83 o 
  -4  22   1        9.14        8.06      1.30 o 
  -3  22   1       14.95       15.34      1.17 o 
  -2  22   1        5.28        5.13      0.76 o 
  -1  22   1       22.08       20.32      1.00 o 
   0  22   1        1.07        0.80      0.53 o 
   1  22   1       47.64       48.53      1.48 o 
   2  22   1       10.11        9.23      1.06 o 
   3  22   1       44.94       41.86      2.10 o 
   4  22   1        5.40        4.06      1.09 o 
  -4  23   1        5.51        6.44      1.10 o 
  -3  23   1        8.39        7.93      0.96 o 
  -2  23   1       56.96       61.43      1.87 o 
  -1  23   1        9.13        7.18      0.77 o 
   0  23   1        7.10        5.97      0.78 o 
   1  23   1        5.35        5.15      0.77 o 
   2  23   1       13.78       17.10      1.53 o 
   3  23   1        2.83        0.86      1.32 o 
   4  23   1       25.74       27.63      1.70 o 
  -4  24   1        0.05        0.06      0.81 o 
  -3  24   1       35.28       33.66      1.79 o 
  -2  24   1        2.00        3.35      0.76 o 
  -1  24   1       89.71       95.27      2.32 o 
   0  24   1        4.58        4.03      0.93 o 
   1  24   1        0.59        1.72      0.78 o 
   2  24   1        0.95        0.82      0.75 o 
   3  24   1       45.28       45.71      3.38 o 
  -3  25   1        0.91        0.86      0.72 o 
  -2  25   1       24.30       24.34      1.64 o 
  -1  25   1        3.55        4.48      0.89 o 
   0  25   1       15.94       17.04      1.23 o 
   1  25   1        0.07        0.14      0.92 o 
   2  25   1       12.68       11.80      1.87 o 
   3  25   1        1.10        2.14      1.06 o 
  -2  26   1        0.37       -0.42      0.88 o 
  -1  26   1       64.76       73.50      2.36 o 
   0  26   1        0.75        0.17      0.77 o 
   1  26   1        0.32        0.12      0.79 o 
   2  26   1       18.09       17.93      1.59 o 
  -1  27   1        2.73        4.06      1.03 o 
   0  27   1        9.36       10.82      1.54 o 
   1  27   1        2.16        2.29      0.92 o 
  -6   0   2       71.43       66.81      1.47 o 
  -4   0   2      127.93      123.63      1.54 o 
  -2   0   2     4333.88     4390.00     31.53 o 
   0   0   2      107.85      152.36      1.62 o 
   2   0   2     1389.04     1468.52      9.64 o 
   4   0   2      537.12      490.33      4.42 o 
   6   0   2      126.49      133.94      4.54 o 
  -8   1   2        1.14       -1.18      1.92 o 
  -7   1   2       73.50       72.25      1.68 o 
  -6   1   2        6.58        7.43      0.51 o 
  -5   1   2        5.35        8.65      0.35 o 
  -4   1   2       42.12       45.92      0.65 o 
  -3   1   2     3367.83     3496.73     18.71 o 
  -2   1   2       71.33       67.83      0.60 o 
  -1   1   2      904.29      907.41      6.14 o 
   0   1   2      703.87      706.13      4.15 o 
   1   1   2      250.22      225.95      1.85 o 
   2   1   2       66.25       64.48      0.52 o 
   3   1   2      397.64      433.98      2.40 o 
   4   1   2        3.87        6.60      0.34 o 
   5   1   2       18.69       18.46      0.59 o 
   6   1   2       25.26       26.08      1.47 o 
   7   1   2       66.65       68.17      2.49 o 
  -8   2   2        1.16        0.16      1.27 o 
  -7   2   2        1.26        0.19      0.65 o 
  -6   2   2      126.57      120.44      1.52 o 
  -5   2   2       81.65       80.27      0.96 o 
  -4   2   2      822.31      846.06      4.81 o 
  -3   2   2      196.96      216.31      1.48 o 
  -2   2   2     1621.05     1525.23      7.33 o 
  -1   2   2     9033.49     8608.21     49.29 o 
   0   2   2      912.67      950.91      5.09 o 
   1   2   2      218.05      173.58      1.84 o 
   2   2   2     3200.33     3257.38     17.03 o 
   3   2   2      101.01      115.23      0.89 o 
   4   2   2      284.21      255.08      1.90 o 
   5   2   2        0.57        2.10      0.41 o 
   6   2   2      351.39      353.38      4.63 o 
   7   2   2        0.80        1.37      0.80 o 
  -7   3   2       29.48       30.77      1.33 o 
  -6   3   2       11.57       12.91      0.64 o 
  -5   3   2      488.85      488.51      3.24 o 
  -4   3   2       13.78       14.02      0.42 o 
  -3   3   2      477.18      484.60      2.73 o 
  -2   3   2      419.55      388.99      2.19 o 
  -1   3   2     8059.70     7944.32     40.91 o 
   0   3   2    17165.96    15617.85    148.04 o 
   1   3   2      690.93      729.59      6.49 o 
   2   3   2       56.13       57.15      0.71 o 
   3   3   2       95.06       86.25      0.82 o 
   4   3   2       64.00       67.32      0.88 o 
   5   3   2      157.12      160.30      1.79 o 
   6   3   2        0.44        1.15      0.56 o 
   7   3   2       77.06       82.58      2.75 o 
  -7   4   2        5.03        2.97      0.78 o 
  -6   4   2       31.70       31.63      0.89 o 
  -5   4   2        7.28        4.82      0.49 o 
  -4   4   2      666.02      612.83      3.70 o 
  -3   4   2       12.35       13.42      0.35 o 
  -2   4   2      523.97      569.65      3.60 o 
  -1   4   2        0.93        0.87      0.20 o 
   0   4   2     3047.42     3268.63     23.42 o 
   1   4   2        3.08        3.31      0.14 o 
   2   4   2       78.12       58.35      0.64 o 
   3   4   2     1170.39     1285.59      7.70 o 
   4   4   2        0.80        3.22      0.30 o 
   5   4   2        3.19        2.04      0.48 o 
   6   4   2      208.06      216.24      3.03 o 
   7   4   2        1.42        1.90      0.93 o 
  -7   5   2      139.12      143.58      2.57 o 
  -6   5   2      135.76      131.38      1.79 o 
  -5   5   2      181.34      160.55      1.66 o 
  -4   5   2        0.10        0.43      0.22 o 
  -3   5   2      485.41      508.59      3.13 o 
  -2   5   2      437.33      465.19      4.11 o 
  -1   5   2      325.65      343.94      1.88 o 
   0   5   2       51.45       44.80      0.53 o 
   1   5   2     2340.69     2344.62     14.12 o 
   2   5   2        5.84        5.58      0.26 o 
   3   5   2      148.88      161.97      1.36 o 
   4   5   2       75.24       65.66      0.87 o 
   5   5   2       28.48       27.27      0.99 o 
   6   5   2        2.02        2.57      0.66 o 
   7   5   2      103.77      116.14      3.03 o 
  -7   6   2        9.56       11.48      0.90 o 
  -6   6   2       69.48       69.25      1.42 o 
  -5   6   2       69.99       62.72      1.01 o 
  -4   6   2      198.45      188.61      1.49 o 
  -3   6   2      228.98      253.80      1.74 o 
  -2   6   2      256.32      243.74      1.66 o 
  -1   6   2        5.03        6.03      0.22 o 
   0   6   2      772.42      776.49      6.80 o 
   1   6   2      341.20      411.03      2.61 o 
   2   6   2     2225.15     2381.11     17.70 o 
   3   6   2        0.80        2.67      0.21 o 
   4   6   2        4.60        2.97      0.47 o 
   5   6   2        0.36        0.41      0.44 o 
   6   6   2       69.68       75.30      2.20 o 
   7   6   2       18.91       24.40      1.60 o 
  -7   7   2       85.71       98.39      2.05 o 
  -6   7   2       22.47       16.74      0.90 o 
  -5   7   2        0.04        0.53      0.28 o 
  -4   7   2        0.22        0.30      0.20 o 
  -3   7   2      174.50      138.21      1.20 o 
  -2   7   2      151.38      191.39      1.47 o 
  -1   7   2        5.28        7.79      0.25 o 
   0   7   2      156.12      147.32      1.08 o 
   1   7   2      504.83      498.55      3.03 o 
   2   7   2     1034.24     1162.67      9.96 o 
   3   7   2        0.71        1.47      0.23 o 
   4   7   2        6.07        4.61      0.52 o 
   5   7   2       37.29       36.10      1.25 o 
   6   7   2        1.34        1.22      0.55 o 
   7   7   2      153.57      160.77      3.10 o 
  -7   8   2        2.75        3.55      0.79 o 
  -6   8   2       62.52       59.54      1.47 o 
  -5   8   2      131.38      129.58      1.97 o 
  -4   8   2       40.70       44.43      0.94 o 
  -3   8   2      985.92     1040.10      6.43 o 
  -2   8   2      776.39      760.09      4.55 o 
  -1   8   2      680.90      743.12      4.24 o 
   0   8   2      120.70      157.63      1.16 o 
   1   8   2        5.76        5.68      0.27 o 
   2   8   2     1261.56     1304.95      9.01 o 
   3   8   2        5.03        3.39      0.32 o 
   4   8   2       20.06       12.87      0.69 o 
   5   8   2       10.87       10.70      1.02 o 
   6   8   2      106.17      115.90      2.21 o 
   7   8   2        8.64        9.57      1.06 o 
  -7   9   2      105.01      106.83      2.41 o 
  -6   9   2        0.07        0.01      0.55 o 
  -5   9   2       26.50       25.80      0.96 o 
  -4   9   2      124.95      134.91      1.70 o 
  -3   9   2     1049.26     1052.01      7.35 o 
  -2   9   2       20.49       14.25      0.43 o 
  -1   9   2       37.34       51.47      0.66 o 
   0   9   2       37.46       45.57      0.59 o 
   1   9   2     1308.99     1394.08      8.37 o 
   2   9   2       93.09       98.42      1.17 o 
   3   9   2      203.31      197.31      2.32 o 
   4   9   2      150.22      158.21      1.85 o 
   5   9   2        1.45        1.09      0.53 o 
   6   9   2        0.96        1.97      0.62 o 
   7   9   2       77.41       84.52      2.38 o 
  -7  10   2       14.98       15.10      1.20 o 
  -6  10   2        8.86       10.11      0.95 o 
  -5  10   2      256.65      255.25      3.00 o 
  -4  10   2      205.46      197.46      2.19 o 
  -3  10   2      106.85      107.63      1.25 o 
  -2  10   2     1565.53     1564.89     10.37 o 
  -1  10   2     1095.15     1161.43      6.11 o 
   0  10   2     2297.89     2488.01     13.01 o 
   1  10   2      384.08      416.85      2.76 o 
   2  10   2      396.38      366.82      2.83 o 
   3  10   2      117.92      117.40      1.44 o 
   4  10   2        5.59        4.94      0.44 o 
   5  10   2       20.93       26.12      1.16 o 
   6  10   2      153.63      131.20     13.46 o 
   7  10   2       33.92       34.88      1.76 o 
  -7  11   2        6.21        6.51      0.99 o 
  -6  11   2        0.19       -0.28      0.61 o 
  -5  11   2        5.16        5.81      0.68 o 
  -4  11   2      185.37      177.23      2.21 o 
  -3  11   2      395.60      376.01      3.53 o 
  -2  11   2        8.89        8.50      0.45 o 
  -1  11   2       10.56       15.20      0.45 o 
   0  11   2       26.86       32.96      0.58 o 
   1  11   2      321.48      305.54      2.27 o 
   2  11   2       31.45       31.90      0.67 o 
   3  11   2      159.25      155.85      1.88 o 
   4  11   2      153.10      154.40      2.30 o 
   5  11   2      348.28      321.60      4.39 o 
   6  11   2        1.61        3.17      0.88 o 
   7  11   2       12.63       13.32      1.20 o 
  -7  12   2        2.07        1.40      0.60 o 
  -6  12   2        0.19        0.89      0.60 o 
  -5  12   2       75.36       72.40      1.83 o 
  -4  12   2       67.70       62.88      1.20 o 
  -3  12   2        7.09        3.51      0.40 o 
  -2  12   2      125.66      111.96      1.34 o 
  -1  12   2       25.02       25.29      0.55 o 
   0  12   2      585.55      590.42      3.56 o 
   1  12   2       10.56        6.10      0.32 o 
   2  12   2      253.57      236.72      2.29 o 
   3  12   2       56.79       50.89      1.07 o 
   4  12   2        5.85        4.68      0.62 o 
   5  12   2       50.80       50.10      2.35 o 
   6  12   2       69.32       66.83      2.16 o 
   7  12   2       11.34       10.66      1.55 o 
  -7  13   2       19.09       20.74      1.59 o 
  -6  13   2        2.90        2.01      0.68 o 
  -5  13   2       54.56       57.47      1.78 o 
  -4  13   2      130.50      121.54      1.78 o 
  -3  13   2      277.91      264.65      3.36 o 
  -2  13   2       28.10       29.13      0.78 o 
  -1  13   2       70.43       68.21      0.96 o 
   0  13   2       11.24       16.28      0.51 o 
   1  13   2      221.86      198.35      1.67 o 
   2  13   2       13.55       11.28      0.57 o 
   3  13   2      116.62      103.97      1.58 o 
   4  13   2        0.83        1.92      0.47 o 
   5  13   2      119.27      128.22      2.99 o 
   6  13   2        0.93        1.64      0.84 o 
  -6  14   2       12.47       12.40      1.35 o 
  -5  14   2        5.19        4.36      0.73 o 
  -4  14   2      230.78      232.49      2.58 o 
  -3  14   2      286.25      277.25      2.98 o 
  -2  14   2      682.10      629.95      4.70 o 
  -1  14   2       47.57       41.59      0.80 o 
   0  14   2       20.39       18.75      0.57 o 
   1  14   2      159.62      163.43      1.52 o 
   2  14   2      345.14      310.23      2.78 o 
   3  14   2       50.51       49.15      1.14 o 
   4  14   2        0.45        1.13      0.51 o 
   5  14   2        0.01       -0.07      0.57 o 
   6  14   2       61.92       63.51      2.23 o 
  -6  15   2        5.19        7.36      1.14 o 
  -5  15   2        0.02        0.00      0.64 o 
  -4  15   2        0.17        0.55      0.48 o 
  -3  15   2      535.05      503.43      4.31 o 
  -2  15   2      162.07      169.62      2.07 o 
  -1  15   2       78.54       74.42      1.14 o 
   0  15   2       76.55       75.84      1.02 o 
   1  15   2       46.43       45.79      0.90 o 
   2  15   2      366.82      364.24      3.18 o 
   3  15   2      270.84      278.91      3.13 o 
   4  15   2       12.68       11.99      1.00 o 
   5  15   2       68.07       72.54      1.96 o 
   6  15   2       18.51       18.65      1.55 o 
  -6  16   2        0.53        1.20      0.64 o 
  -5  16   2       18.54       15.98      1.28 o 
  -4  16   2      193.61      184.75      2.70 o 
  -3  16   2        0.32        0.56      0.39 o 
  -2  16   2       26.64       27.04      0.89 o 
  -1  16   2       88.47       90.30      1.27 o 
   0  16   2        9.72       13.00      0.58 o 
   1  16   2      201.43      208.57      2.11 o 
   2  16   2      166.36      152.92      3.14 o 
   3  16   2      220.47      210.38      2.82 o 
   4  16   2        8.72        8.26      0.86 o 
   5  16   2        2.64        4.46      0.75 o 
   6  16   2       34.85       34.75      2.29 o 
  -6  17   2        0.05        0.51      0.78 o 
  -5  17   2        3.04        2.76      0.68 o 
  -4  17   2        1.25        1.66      0.52 o 
  -3  17   2      194.81      187.78      2.32 o 
  -2  17   2        0.14       -0.32      0.46 o 
  -1  17   2      130.42      131.71      1.64 o 
   0  17   2       81.47       79.58      1.26 o 
   1  17   2      422.83      424.11      3.49 o 
   2  17   2      148.03      148.72      2.32 o 
   3  17   2       16.56       18.31      0.95 o 
   4  17   2       24.01       19.89      1.27 o 
   5  17   2       29.59       31.28      2.12 o 
   6  17   2        3.85        5.60      1.15 o 
  -6  18   2       10.12        9.38      1.24 o 
  -5  18   2       12.94       12.54      1.06 o 
  -4  18   2       61.11       52.97      1.66 o 
  -3  18   2        3.01        2.38      0.65 o 
  -2  18   2      115.16      114.17      1.75 o 
  -1  18   2       68.67       61.51      1.18 o 
   0  18   2        2.65        2.82      0.48 o 
   1  18   2       29.60       26.46      0.93 o 
   2  18   2      370.45      369.23      4.20 o 
   3  18   2       66.78       60.02      1.70 o 
   4  18   2        3.17        1.65      0.83 o 
   5  18   2        0.07        0.23      0.59 o 
  -5  19   2        1.01        1.34      0.78 o 
  -4  19   2        0.13       -0.66      0.66 o 
  -3  19   2       16.80       18.89      1.00 o 
  -2  19   2        4.15        2.55      0.52 o 
  -1  19   2       77.24       78.11      1.34 o 
   0  19   2       50.28       43.46      1.28 o 
   1  19   2       97.83       96.93      1.59 o 
   2  19   2        0.21        0.96      0.52 o 
   3  19   2       67.44       69.82      2.02 o 
   4  19   2        1.24        0.37      1.07 o 
   5  19   2       12.44        7.63      1.00 o 
  -5  20   2        1.52        1.17      1.23 o 
  -4  20   2        5.53        5.93      0.78 o 
  -3  20   2       76.02       75.22      1.78 o 
  -2  20   2       15.33       16.53      0.94 o 
  -1  20   2        0.78        0.52      0.41 o 
   0  20   2       78.78       80.40      1.48 o 
   1  20   2       15.18       15.41      0.88 o 
   2  20   2       27.71       32.68      1.42 o 
   3  20   2        5.76        4.36      0.89 o 
   4  20   2        2.65        0.23      0.71 o 
   5  20   2        0.00        2.04      0.81 o 
  -5  21   2        5.11        4.35      1.08 o 
  -4  21   2        0.67        1.95      0.64 o 
  -3  21   2        4.43        5.15      0.76 o 
  -2  21   2       38.40       37.63      1.32 o 
  -1  21   2        9.40       10.97      0.70 o 
   0  21   2        0.02        0.83      0.47 o 
   1  21   2      557.06      563.60      5.73 o 
   2  21   2       13.35       17.66      1.19 o 
   3  21   2        2.73        3.23      0.83 o 
   4  21   2        1.01        0.64      0.99 o 
   5  21   2       57.19       67.69      2.29 o 
  -4  22   2       16.46       15.37      1.10 o 
  -3  22   2       15.05       14.01      1.08 o 
  -2  22   2       19.43       21.93      1.11 o 
  -1  22   2        3.95        3.52      0.61 o 
   0  22   2       85.44       82.53      1.65 o 
   1  22   2        9.23       11.69      1.19 o 
   2  22   2       54.92       56.95      1.82 o 
   3  22   2       37.87       38.18      2.95 o 
   4  22   2        5.82        6.27      1.01 o 
  -4  23   2        5.54        5.86      0.87 o 
  -3  23   2       68.00       67.84      2.02 o 
  -2  23   2       18.10       19.85      1.15 o 
  -1  23   2       25.25       26.14      1.27 o 
   0  23   2       13.62       15.33      1.06 o 
   1  23   2       80.94       90.55      2.42 o 
   2  23   2        3.61        4.81      0.91 o 
   3  23   2       14.32       15.52      1.53 o 
   4  23   2        6.15        7.90      1.11 o 
  -4  24   2        0.01       -0.31      3.36 o 
  -3  24   2        0.03        1.14      0.68 o 
  -2  24   2       39.26       43.22      1.59 o 
  -1  24   2        7.86        8.74      1.01 o 
   0  24   2        1.18        1.05      0.74 o 
   1  24   2       14.80       14.40      1.75 o 
   2  24   2       52.79       57.21      2.39 o 
   3  24   2        1.32        1.57      0.94 o 
  -3  25   2       11.52       11.19      1.24 o 
  -2  25   2        8.46       10.71      1.20 o 
  -1  25   2       27.64       30.60      1.57 o 
   0  25   2        2.71        2.25      0.88 o 
   1  25   2       37.93       38.04      2.59 o 
   2  25   2        0.43       -0.92      0.92 o 
   3  25   2        9.36       10.63      1.44 o 
  -2  26   2        6.49        7.79      1.13 o 
  -1  26   2       16.53       17.42      1.44 o 
   0  26   2        0.33        1.38      0.86 o 
   1  26   2        0.51        3.76      1.40 o 
   2  26   2        7.66        7.63      2.09 o 
  -1  27   2        9.97       10.44      1.17 o 
   0  27   2        0.62       -0.24      0.83 o 
   1  27   2       11.49       11.23      1.33 o 
  -7   0   3        0.13       -0.81      0.81 o 
  -5   0   3       99.40      106.62      1.37 o 
  -3   0   3      484.16      488.77      4.11 o 
  -1   0   3     7880.96     7514.07     66.99 o 
   1   0   3     2121.02     2327.24     20.40 o 
   3   0   3      155.36      179.85      1.69 o 
   5   0   3       11.57        6.20      1.93 o 
   7   0   3        5.35        4.96      1.72 o 
  -8   1   3        1.54        0.06      0.91 o 
  -7   1   3        0.70       -0.30      0.58 o 
  -6   1   3        1.79        3.50      0.48 o 
  -5   1   3        1.72        1.45      0.24 o 
  -4   1   3      386.14      389.07      2.46 o 
  -3   1   3      584.21      663.66      3.91 o 
  -2   1   3      763.85      806.21      4.95 o 
  -1   1   3      832.28      883.35      4.94 o 
   0   1   3      656.50      676.85      3.78 o 
   1   1   3       45.97       37.03      0.42 o 
   2   1   3      348.47      385.10      2.21 o 
   3   1   3       73.59       59.78      0.57 o 
   4   1   3      138.07      130.25      1.31 o 
   5   1   3       81.66       73.34      2.33 o 
   6   1   3       43.41       40.57      1.96 o 
   7   1   3        2.67        3.54      1.15 o 
  -7   2   3       17.46       20.88      1.17 o 
  -6   2   3        4.47        4.14      0.45 o 
  -5   2   3      201.92      200.36      1.72 o 
  -4   2   3      212.23      235.23      1.66 o 
  -3   2   3      163.17      158.56      1.28 o 
  -2   2   3      465.50      470.52      3.30 o 
  -1   2   3     1396.25     1527.92      8.61 o 
   0   2   3      469.08      490.36      2.68 o 
   1   2   3      930.90      918.08      5.62 o 
   2   2   3        2.92        0.43      0.11 o 
   3   2   3      151.39      124.39      0.96 o 
   4   2   3        2.88        2.24      0.41 o 
   5   2   3      244.91      224.97      3.45 o 
   6   2   3        0.52        0.73      0.81 o 
   7   2   3        6.95       12.37      1.43 o 
  -7   3   3        0.24       -0.06      0.64 o 
  -6   3   3       31.40       37.92      0.90 o 
  -5   3   3       24.95       27.86      0.77 o 
  -4   3   3      401.32      352.19      2.33 o 
  -3   3   3      305.86      331.25      2.10 o 
  -2   3   3       91.20      103.26      0.98 o 
  -1   3   3     4578.25     4754.89     26.62 o 
   0   3   3    22733.54    20093.43    203.37 o 
   1   3   3      158.03      177.16      1.60 o 
   2   3   3      108.96      136.28      1.27 o 
   3   3   3      415.86      450.22      2.71 o 
   4   3   3     1296.10     1267.00      8.33 o 
   5   3   3       52.91       58.33      1.59 o 
   6   3   3       38.40       40.56      1.53 o 
   7   3   3        0.09       -0.24      1.95 o 
  -7   4   3       26.09       27.98      1.34 o 
  -6   4   3       22.95       24.61      0.82 o 
  -5   4   3      767.81      771.84      5.18 o 
  -4   4   3      123.18      125.80      1.24 o 
  -3   4   3       22.28       23.56      0.50 o 
  -2   4   3      121.10      116.33      1.79 o 
  -1   4   3     2955.03     3122.53     15.34 o 
   0   4   3     5100.48     5004.69     25.87 o 
   1   4   3      376.45      406.40      3.26 o 
   2   4   3       24.87       22.19      0.50 o 
   3   4   3      348.17      379.43      2.62 o 
   4   4   3      495.14      506.94      3.62 o 
   5   4   3      294.05      291.08      3.62 o 
   6   4   3       14.61       17.07      1.15 o 
   7   4   3        0.95        0.75      1.26 o 
  -7   5   3        0.63        1.43      0.56 o 
  -6   5   3       16.61       13.64      0.69 o 
  -5   5   3      285.85      271.31      2.40 o 
  -4   5   3      493.90      446.71      2.90 o 
  -3   5   3       23.66       27.67      0.58 o 
  -2   5   3      464.83      481.38      2.95 o 
  -1   5   3     1455.66     1482.95      7.50 o 
   0   5   3     4260.73     4412.18     21.99 o 
   1   5   3      114.50      129.49      1.02 o 
   2   5   3      210.25      241.89      2.74 o 
   3   5   3        0.04        0.60      0.16 o 
   4   5   3      739.18      695.56      5.49 o 
   5   5   3       59.86       54.40      2.14 o 
   6   5   3       10.17       13.80      1.17 o 
   7   5   3        1.68        0.12      0.97 o 
  -7   6   3        0.43       -0.08      0.59 o 
  -6   6   3       94.69       92.96      1.56 o 
  -5   6   3       47.95       49.33      1.05 o 
  -4   6   3       19.83       20.54      0.63 o 
  -3   6   3      162.24      136.89      1.28 o 
  -2   6   3      741.86      814.52      4.56 o 
  -1   6   3     3493.42     3638.31     18.38 o 
   0   6   3      549.01      592.87      3.21 o 
   1   6   3      616.61      549.46      3.46 o 
   2   6   3      482.59      538.91      4.48 o 
   3   6   3      312.64      285.61      2.68 o 
   4   6   3       67.37       62.02      2.37 o 
   5   6   3      120.93      124.32      1.90 o 
   6   6   3       12.74       14.18      1.19 o 
   7   6   3       11.27       14.53      1.17 o 
  -7   7   3       20.99       19.66      1.10 o 
  -6   7   3        9.31       13.06      0.85 o 
  -5   7   3        0.18        0.59      0.36 o 
  -4   7   3      106.70      109.54      1.60 o 
  -3   7   3      153.56      143.63      8.45 o 
  -2   7   3       49.95       52.28      0.67 o 
  -1   7   3      312.65      328.87      2.11 o 
   0   7   3      480.02      477.04      2.91 o 
   1   7   3      254.52      328.13      2.20 o 
   2   7   3       17.58       11.15      0.49 o 
   3   7   3        4.21        6.14      0.37 o 
   4   7   3      613.03      598.83      5.59 o 
   5   7   3        8.85        8.27      0.65 o 
   6   7   3        2.23        0.71      0.60 o 
   7   7   3        7.55        8.84      1.03 o 
  -7   8   3        0.02        0.08      0.61 o 
  -6   8   3        0.13       -0.27      0.49 o 
  -5   8   3      116.07      113.54      1.69 o 
  -4   8   3      170.88      157.06      1.69 o 
  -3   8   3       37.24       37.42      0.72 o 
  -2   8   3      885.12     1013.41      5.93 o 
  -1   8   3       11.92       18.87      0.44 o 
   0   8   3      221.42      205.96      1.54 o 
   1   8   3      759.85      751.22      4.31 o 
   2   8   3      350.81      383.19      2.99 o 
   3   8   3      230.94      215.60      2.35 o 
   4   8   3       24.86       20.57      0.81 o 
   5   8   3        3.48        5.65      0.74 o 
   6   8   3        6.74        7.30      0.87 o 
   7   8   3       20.81       21.77      1.42 o 
  -7   9   3        0.36       -0.08      0.71 o 
  -6   9   3       54.46       50.93      1.53 o 
  -5   9   3       19.41       18.46      1.10 o 
  -4   9   3      191.41      193.41      2.20 o 
  -3   9   3       11.93       10.66      0.48 o 
  -2   9   3       93.01      112.70      1.21 o 
  -1   9   3       11.59       10.20      0.37 o 
   0   9   3     2340.14     2327.78     12.23 o 
   1   9   3       97.98      119.97      1.04 o 
   2   9   3      275.41      297.72      2.91 o 
   3   9   3       14.59        9.54      0.54 o 
   4   9   3      247.51      244.20      5.18 o 
   5   9   3       10.84        8.56      0.77 o 
   6   9   3       48.62       54.61      1.95 o 
   7   9   3       19.21       23.34      1.49 o 
  -7  10   3        1.09        1.02      0.70 o 
  -6  10   3       11.39       12.30      1.09 o 
  -5  10   3      290.21      278.07      3.07 o 
  -4  10   3      624.85      597.84      6.20 o 
  -3  10   3      238.10      250.30      2.46 o 
  -2  10   3      181.21      187.97      1.66 o 
  -1  10   3      160.41      164.65      1.48 o 
   0  10   3      213.82      244.38      1.80 o 
   1  10   3      933.46      951.37      5.60 o 
   2  10   3        0.07        0.34      0.19 o 
   3  10   3       98.76       90.56      1.45 o 
   4  10   3       35.54       44.06      1.23 o 
   5  10   3      168.90      160.95      2.85 o 
   6  10   3       12.99       11.09      1.07 o 
   7  10   3        5.38        8.66      1.24 o 
  -7  11   3       11.69       16.25      1.28 o 
  -6  11   3       43.27       40.64      1.51 o 
  -5  11   3       25.57       27.52      1.04 o 
  -4  11   3      132.24      130.97      2.50 o 
  -3  11   3      233.93      212.14      2.07 o 
  -2  11   3      265.86      265.07      2.64 o 
  -1  11   3       24.83       24.17      0.54 o 
   0  11   3      459.39      420.58      2.70 o 
   1  11   3      129.84      139.04      1.37 o 
   2  11   3        0.20        0.66      0.22 o 
   3  11   3       13.03       12.43      0.63 o 
   4  11   3      208.78      187.61      2.53 o 
   5  11   3       37.65       38.53      1.47 o 
   6  11   3       42.64       44.30      1.34 o 
   7  11   3       15.58       16.12      1.51 o 
  -7  12   3        2.71        2.53      1.00 o 
  -6  12   3        9.10        6.84      0.84 o 
  -5  12   3      289.57      269.69      3.25 o 
  -4  12   3      183.25      170.33      2.39 o 
  -3  12   3      303.86      297.46      2.86 o 
  -2  12   3       10.94        9.47      0.51 o 
  -1  12   3      500.98      505.77      3.38 o 
   0  12   3        0.72        0.34      0.25 o 
   1  12   3      162.19      146.82      1.33 o 
   2  12   3        0.38        0.63      0.30 o 
   3  12   3       87.86       93.95      1.51 o 
   4  12   3        6.87        9.83      0.71 o 
   5  12   3      165.11      167.09      3.79 o 
   6  12   3        4.41        3.49      0.72 o 
  -7  13   3       31.85       37.30      2.10 o 
  -6  13   3       16.12       15.06      1.09 o 
  -5  13   3        8.36        9.05      0.99 o 
  -4  13   3      267.66      259.54      2.93 o 
  -3  13   3       79.92       81.70      1.39 o 
  -2  13   3        3.11        6.72      0.56 o 
  -1  13   3      120.71      131.76      1.41 o 
   0  13   3      866.52      861.35      5.22 o 
   1  13   3        4.73        5.13      0.36 o 
   2  13   3       51.77       58.21      1.12 o 
   3  13   3       19.78       19.35      0.89 o 
   4  13   3       17.76       18.04      0.93 o 
   5  13   3        2.54        2.20      1.06 o 
   6  13   3       37.51       36.85      1.67 o 
  -6  14   3        0.26        0.59      0.62 o 
  -5  14   3       40.81       40.20      1.80 o 
  -4  14   3        1.89        1.62      0.43 o 
  -3  14   3      403.40      383.92      3.53 o 
  -2  14   3      206.25      194.83      2.19 o 
  -1  14   3      169.62      178.48      1.68 o 
   0  14   3        3.03        2.28      0.30 o 
   1  14   3      214.07      204.74      2.06 o 
   2  14   3      638.15      623.28      6.58 o 
   3  14   3       25.92       21.17      0.94 o 
   4  14   3       14.31       13.03      0.84 o 
   5  14   3      104.33      111.38      2.25 o 
   6  14   3        2.49        4.72      1.02 o 
  -6  15   3       23.33       27.05      1.44 o 
  -5  15   3       74.70       75.61      2.10 o 
  -4  15   3      143.50      137.22      2.02 o 
  -3  15   3       30.32       26.32      0.97 o 
  -2  15   3      235.89      235.95      2.51 o 
  -1  15   3        5.32        4.80      0.42 o 
   0  15   3      118.15      113.09      1.29 o 
   1  15   3       79.22       73.96      1.15 o 
   2  15   3      129.14      119.74      1.79 o 
   3  15   3        8.22        9.13      0.77 o 
   4  15   3      128.57      117.53      2.13 o 
   5  15   3        1.17        1.93      0.62 o 
   6  15   3       12.03       13.51      1.41 o 
  -6  16   3        0.01       -0.40      0.59 o 
  -5  16   3       43.54       47.02      1.89 o 
  -4  16   3       39.44       36.14      1.21 o 
  -3  16   3      132.83      131.26      2.04 o 
  -2  16   3        0.63        1.23      0.43 o 
  -1  16   3      491.81      486.99      3.78 o 
   0  16   3      128.69      132.94      1.56 o 
   1  16   3      136.79      135.02      1.63 o 
   2  16   3       62.25       56.86      1.33 o 
   3  16   3      118.44      120.50      2.72 o 
   4  16   3       89.36       85.44      2.27 o 
   5  16   3       64.28       64.23      2.41 o 
   6  16   3        3.19        5.17      1.36 o 
  -6  17   3       15.48       16.18      1.33 o 
  -5  17   3        3.46        3.43      0.82 o 
  -4  17   3       67.87       65.40      1.61 o 
  -3  17   3        3.07        1.69      0.47 o 
  -2  17   3        2.05        1.47      0.46 o 
  -1  17   3       49.50       43.11      0.97 o 
   0  17   3      137.33      135.78      1.68 o 
   1  17   3        0.07       -0.36      0.37 o 
   2  17   3       36.25       32.99      1.07 o 
   3  17   3       94.67       86.56      1.86 o 
   4  17   3       23.86       22.05      1.32 o 
   5  17   3        2.01        1.90      1.02 o 
   6  17   3       27.77       32.04      2.89 o 
  -6  18   3        0.64       -0.70      1.80 o 
  -5  18   3       14.61       14.68      1.12 o 
  -4  18   3        5.67        6.56      0.75 o 
  -3  18   3       61.85       62.26      1.35 o 
  -2  18   3       18.61       18.06      0.87 o 
  -1  18   3       41.12       43.40      1.02 o 
   0  18   3      383.27      359.26      3.43 o 
   1  18   3      145.86      144.06      2.00 o 
   2  18   3        0.58        0.97      0.48 o 
   3  18   3        7.22       10.33      0.98 o 
   4  18   3       11.08        9.85      1.04 o 
   5  18   3       66.34       72.08      2.10 o 
  -5  19   3        1.52        0.71      0.71 o 
  -4  19   3       69.48       71.26      1.86 o 
  -3  19   3        0.01       -0.43      0.43 o 
  -2  19   3       59.88       54.38      1.33 o 
  -1  19   3       24.36       24.88      0.92 o 
   0  19   3       15.13       15.69      0.82 o 
   1  19   3        2.19        2.16      0.56 o 
   2  19   3        1.11        2.04      0.47 o 
   3  19   3       15.17       14.50      1.06 o 
   4  19   3       31.22       25.76      1.50 o 
   5  19   3        4.06        3.66      1.07 o 
  -5  20   3       54.57       62.60      3.02 o 
  -4  20   3        0.81        0.73      0.59 o 
  -3  20   3        5.33        3.39      0.69 o 
  -2  20   3       60.72       59.66      1.73 o 
  -1  20   3       38.03       37.62      1.04 o 
   0  20   3       33.87       35.79      1.12 o 
   1  20   3       59.11       55.58      1.47 o 
   2  20   3       29.96       29.14      1.60 o 
   3  20   3       31.01       29.78      1.59 o 
   4  20   3        3.25        1.54      0.86 o 
   5  20   3       60.21       64.14      2.30 o 
  -5  21   3        3.43        2.27      0.99 o 
  -4  21   3        1.11        1.00      0.65 o 
  -3  21   3       18.55       16.46      1.06 o 
  -2  21   3       38.88       34.25      1.27 o 
  -1  21   3        1.61        1.70      0.51 o 
   0  21   3      143.66      143.18      2.16 o 
   1  21   3        4.05        4.17      0.99 o 
   2  21   3        0.00        0.37      0.75 o 
   3  21   3       11.80       11.75      1.21 o 
   4  21   3       55.73       58.19      2.05 o 
  -4  22   3       20.50       22.21      1.36 o 
  -3  22   3        1.60        2.94      0.74 o 
  -2  22   3       54.60       60.11      1.64 o 
  -1  22   3       17.32       16.27      0.98 o 
   0  22   3        0.76        0.49      0.57 o 
   1  22   3      162.39      175.95      2.95 o 
   2  22   3        6.39        9.29      1.23 o 
   3  22   3       49.29       49.36      3.18 o 
   4  22   3        1.63        1.39      1.15 o 
  -4  23   3       37.22       38.41      1.91 o 
  -3  23   3        1.23        1.08      0.65 o 
  -2  23   3       15.88       16.39      1.09 o 
  -1  23   3        7.76        6.66      0.83 o 
   0  23   3        1.95        2.55      0.77 o 
   1  23   3       22.13       23.91      1.69 o 
   2  23   3       19.75       18.06      1.45 o 
   3  23   3        5.54        5.62      1.37 o 
   4  23   3        7.31        4.44      1.05 o 
  -3  24   3        3.94        4.29      0.79 o 
  -2  24   3       16.35       18.13      1.30 o 
  -1  24   3        5.67        8.29      1.00 o 
   0  24   3       43.81       43.44      1.77 o 
   1  24   3       32.64       37.16      1.81 o 
   2  24   3        1.21        0.82      1.02 o 
   3  24   3        1.06       -0.44      0.86 o 
  -3  25   3        2.28        3.15      0.76 o 
  -2  25   3        6.36        6.02      0.95 o 
  -1  25   3        4.07        2.88      0.84 o 
   0  25   3        0.80        0.84      0.85 o 
   1  25   3        7.58       10.14      1.89 o 
   2  25   3        0.34       -0.55      1.02 o 
   3  25   3        2.36        1.38      1.09 o 
  -2  26   3        0.00        1.03      0.83 o 
  -1  26   3        4.34        4.78      0.94 o 
   0  26   3        0.01        0.00      0.83 o 
   1  26   3       11.12       12.11      1.44 o 
   2  26   3        0.01       -0.38      1.07 o 
  -1  27   3        2.25        3.14      0.98 o 
   0  27   3        9.12        9.04      1.18 o 
   1  27   3        0.45       -0.18      1.38 o 
  -6   0   4       15.73       17.42      1.00 o 
  -4   0   4       46.47       54.13      1.06 o 
  -2   0   4       77.60       77.78      1.32 o 
   0   0   4     3083.61     3195.49     24.34 o 
   2   0   4      678.53      619.97      5.46 o 
   4   0   4      169.07      161.01      1.87 o 
   6   0   4      176.65      190.03      9.52 o 
  -7   1   4      127.65      135.35      2.13 o 
  -6   1   4       12.37       12.62      0.61 o 
  -5   1   4        2.77        0.99      0.35 o 
  -4   1   4      280.07      314.67      2.20 o 
  -3   1   4      224.62      219.35      1.64 o 
  -2   1   4       15.89       18.97      0.40 o 
  -1   1   4      247.81      188.59      1.33 o 
   0   1   4     1457.19     1575.15      8.52 o 
   1   1   4      185.14      207.20      1.41 o 
   2   1   4      868.78      963.73      5.44 o 
   3   1   4      107.66       90.82      0.89 o 
   4   1   4      250.41      244.20      2.18 o 
   5   1   4       44.20       38.38      2.00 o 
   6   1   4        0.49        2.30      0.99 o 
   7   1   4       30.58       33.15      2.34 o 
  -7   2   4       19.27       21.73      1.02 o 
  -6   2   4       31.86       34.67      0.88 o 
  -5   2   4       27.33       25.38      0.75 o 
  -4   2   4        0.00        0.46      0.23 o 
  -3   2   4       12.85       11.89      0.43 o 
  -2   2   4     1032.15     1040.99      6.10 o 
  -1   2   4       32.67       41.84      0.50 o 
   0   2   4     2377.54     2400.46     12.81 o 
   1   2   4        5.15        5.78      0.25 o 
   2   2   4      442.49      406.52      2.79 o 
   3   2   4        0.37       -0.11      0.16 o 
   4   2   4      452.25      440.78      3.69 o 
   5   2   4       24.38       23.92      1.40 o 
   6   2   4       49.08       48.69      2.33 o 
   7   2   4        8.76       10.57      1.52 o 
  -7   3   4      148.16      169.17      2.40 o 
  -6   3   4       27.01       27.00      1.04 o 
  -5   3   4      161.31      165.58      1.76 o 
  -4   3   4       15.16       16.35      0.52 o 
  -3   3   4     1144.23     1236.17      6.83 o 
  -2   3   4        0.68        0.77      0.22 o 
  -1   3   4     1420.22     1404.00      7.21 o 
   0   3   4     3894.53     4078.13     19.55 o 
   1   3   4       37.40       38.16      0.49 o 
   2   3   4        4.03       11.08      0.49 o 
   3   3   4     1012.75     1032.53      5.85 o 
   4   3   4        0.72        0.85      0.36 o 
   5   3   4      252.01      248.22      4.48 o 
   6   3   4        0.35       -0.61      0.67 o 
   7   3   4       87.60       91.94      3.33 o 
  -7   4   4        3.47        5.21      0.71 o 
  -6   4   4      357.49      348.82      3.41 o 
  -5   4   4        8.15        7.26      0.53 o 
  -4   4   4       31.43       25.62      0.66 o 
  -3   4   4      109.22      111.14      1.27 o 
  -2   4   4     1068.10     1079.74      6.02 o 
  -1   4   4      540.88      516.03      3.16 o 
   0   4   4     5257.82     5331.97     27.94 o 
   1   4   4      699.01      788.47      4.81 o 
   2   4   4     1241.87     1276.94     10.27 o 
   3   4   4        1.03       -0.07      0.16 o 
   4   4   4      609.13      618.17      5.15 o 
   5   4   4       30.84       29.73      1.35 o 
   6   4   4       46.42       47.61      1.74 o 
   7   4   4       16.89       21.10      2.42 o 
  -7   5   4      156.74      156.40      2.57 o 
  -6   5   4       15.11       16.51      0.81 o 
  -5   5   4      296.74      291.37      2.64 o 
  -4   5   4       96.23      108.27      1.31 o 
  -3   5   4     1397.70     1355.14     17.12 o 
  -2   5   4      375.01      458.39      2.97 o 
  -1   5   4      107.89      129.60      1.06 o 
   0   5   4        0.53        4.43      0.21 o 
   1   5   4        1.03        1.39      0.37 o 
   2   5   4      397.78      443.45      4.14 o 
   3   5   4      312.59      316.92      4.00 o 
   4   5   4      443.97      425.12      3.69 o 
   5   5   4       82.04       84.54      1.49 o 
   6   5   4        1.27        1.04      0.67 o 
   7   5   4       28.63       25.48      2.63 o 
  -7   6   4        0.98        0.46      0.63 o 
  -6   6   4       53.24       48.61      1.20 o 
  -5   6   4      204.85      209.10      2.30 o 
  -4   6   4       34.93       30.81      0.75 o 
  -3   6   4        6.16        4.66      0.35 o 
  -2   6   4        6.17       14.57      0.43 o 
  -1   6   4     1718.91     1825.39     11.22 o 
   0   6   4      225.59      224.86      1.72 o 
   1   6   4      280.48      316.55      2.20 o 
   2   6   4      617.28      572.17      5.20 o 
   3   6   4       44.63       55.76      1.16 o 
   4   6   4      749.54      687.35      5.55 o 
   5   6   4       58.43       65.50      1.37 o 
   6   6   4       23.28       21.62      1.43 o 
   7   6   4        5.25        4.67      1.09 o 
  -7   7   4       45.64       50.37      1.55 o 
  -6   7   4        6.18        7.85      0.69 o 
  -5   7   4       25.06       28.75      0.97 o 
  -4   7   4        8.86        7.61      0.50 o 
  -3   7   4      435.89      443.20      3.28 o 
  -2   7   4      539.50      578.82      3.80 o 
  -1   7   4       20.21       52.84      0.69 o 
   0   7   4      238.73      283.14      1.79 o 
   1   7   4       99.07      100.81      0.96 o 
   2   7   4      457.12      516.67      4.68 o 
   3   7   4      740.78      719.79      6.50 o 
   4   7   4        0.98        0.95      0.40 o 
   5   7   4        0.87        1.27      0.74 o 
   6   7   4       23.30       25.75      1.58 o 
   7   7   4       10.51       10.65      1.20 o 
  -7   8   4       47.55       49.45      1.72 o 
  -6   8   4      299.56      296.29      3.41 o 
  -5   8   4      119.62      115.08      1.66 o 
  -4   8   4       33.28       27.17      0.74 o 
  -3   8   4      315.71      297.57      2.40 o 
  -2   8   4      135.55      118.90      1.20 o 
  -1   8   4      462.15      516.37      3.07 o 
   0   8   4       10.08       12.49      0.38 o 
   1   8   4      391.83      411.84      2.84 o 
   2   8   4      209.52      197.68      1.96 o 
   3   8   4        0.35        0.62      0.37 o 
   4   8   4      285.48      272.05      3.38 o 
   5   8   4       40.48       35.48      1.22 o 
   6   8   4       30.00       22.92      1.57 o 
   7   8   4        4.58        6.75      1.10 o 
  -7   9   4       11.20        9.15      0.97 o 
  -6   9   4        0.15        0.23      0.44 o 
  -5   9   4      194.28      191.81      2.31 o 
  -4   9   4       14.45       12.67      0.74 o 
  -3   9   4       12.65        9.41      0.48 o 
  -2   9   4       38.10       42.27      0.74 o 
  -1   9   4      305.76      308.15      2.13 o 
   0   9   4        5.23        5.71      0.29 o 
   1   9   4        6.73       10.10      0.40 o 
   2   9   4        0.05        1.94      0.30 o 
   3   9   4      422.91      392.96      4.14 o 
   4   9   4       16.40       14.59      1.19 o 
   5   9   4       24.66       22.68      1.01 o 
   6   9   4       10.10        9.24      1.21 o 
   7   9   4        3.05        2.19      0.94 o 
  -7  10   4        3.91        3.83      0.84 o 
  -6  10   4       27.79       30.81      1.37 o 
  -5  10   4        0.03        0.53      0.45 o 
  -4  10   4      221.46      216.99      2.44 o 
  -3  10   4      261.09      255.09      2.40 o 
  -2  10   4      549.26      503.99      3.39 o 
  -1  10   4        0.03        0.34      0.20 o 
   0  10   4      237.60      251.82      2.03 o 
   1  10   4       13.56       12.27      0.37 o 
   2  10   4        8.13        6.58      0.34 o 
   3  10   4       19.34       19.58      0.88 o 
   4  10   4      376.93      355.38      4.27 o 
   5  10   4       27.32       30.12      1.27 o 
   6  10   4       10.03       11.00      1.26 o 
   7  10   4        0.83        1.01      0.86 o 
  -7  11   4       58.43       67.50      2.14 o 
  -6  11   4        1.76        1.22      0.64 o 
  -5  11   4       97.31       90.32      1.68 o 
  -4  11   4      292.29      278.15      3.01 o 
  -3  11   4      565.39      505.89      4.04 o 
  -2  11   4      174.36      163.93      1.69 o 
  -1  11   4      835.91      840.83      5.38 o 
   0  11   4        3.29        7.99      0.36 o 
   1  11   4       36.99       43.69      0.65 o 
   2  11   4        0.52        1.19      0.30 o 
   3  11   4      577.66      520.72      5.29 o 
   4  11   4       13.38       12.20      0.85 o 
   5  11   4        4.09        2.86      0.61 o 
   6  11   4        1.24        4.51      0.75 o 
  -7  12   4        5.68        6.98      0.96 o 
  -6  12   4       24.45       23.31      1.30 o 
  -5  12   4       35.96       36.43      1.34 o 
  -4  12   4       23.27       20.48      0.96 o 
  -3  12   4      175.55      160.79      1.99 o 
  -2  12   4      746.93      719.18      5.44 o 
  -1  12   4       62.95       69.95      0.99 o 
   0  12   4      629.57      642.50      4.07 o 
   1  12   4        5.76        5.02      0.30 o 
   2  12   4     1316.46     1258.50     10.03 o 
   3  12   4       48.08       55.23      1.39 o 
   4  12   4      111.63       99.82      1.91 o 
   5  12   4       17.61       16.65      1.11 o 
   6  12   4       30.31       30.76      1.33 o 
  -7  13   4       27.54       25.37      2.48 o 
  -6  13   4        0.00        0.37      0.63 o 
  -5  13   4        7.32        8.18      0.86 o 
  -4  13   4        1.80        1.69      0.48 o 
  -3  13   4        1.83        1.51      0.42 o 
  -2  13   4      447.05      423.94      3.97 o 
  -1  13   4      991.57      986.92      6.13 o 
   0  13   4       48.92       46.38      0.80 o 
   1  13   4       15.31       19.24      0.58 o 
   2  13   4      200.44      197.13      2.37 o 
   3  13   4       64.69       72.96      1.55 o 
   4  13   4       58.24       56.22      1.42 o 
   5  13   4        8.57        8.32      0.75 o 
   6  13   4        0.04       -0.54      0.54 o 
  -6  14   4       23.96       26.74      1.43 o 
  -5  14   4       19.02       16.68      1.03 o 
  -4  14   4        3.23        3.18      0.57 o 
  -3  14   4       11.69        9.45      0.64 o 
  -2  14   4      314.88      312.07      3.35 o 
  -1  14   4       89.96       95.78      1.24 o 
   0  14   4       29.87       26.70      0.68 o 
   1  14   4       13.84       11.48      0.56 o 
   2  14   4        4.41        4.19      0.53 o 
   3  14   4      145.18      137.06      2.33 o 
   4  14   4        7.56        9.78      0.80 o 
   5  14   4       39.36       39.21      1.45 o 
   6  14   4        3.05        2.82      1.03 o 
  -6  15   4        6.84        4.68      0.97 o 
  -5  15   4       11.19       13.79      1.09 o 
  -4  15   4       18.70       21.38      1.01 o 
  -3  15   4       39.91       41.82      1.09 o 
  -2  15   4        0.72       -0.24      0.35 o 
  -1  15   4      618.78      603.55      4.45 o 
   0  15   4        0.10       -0.10      0.28 o 
   1  15   4       17.15       18.36      0.68 o 
   2  15   4      233.17      218.79      2.67 o 
   3  15   4      169.76      171.10      2.59 o 
   4  15   4       85.04       85.92      1.86 o 
   5  15   4        0.09        0.04      0.58 o 
   6  15   4       10.47       15.04      1.54 o 
  -6  16   4       57.39       67.77      2.02 o 
  -5  16   4       57.23       53.38      1.72 o 
  -4  16   4        2.95        2.51      0.61 o 
  -3  16   4       28.16       26.39      1.03 o 
  -2  16   4      246.90      228.27      2.66 o 
  -1  16   4       21.89       16.56      0.69 o 
   0  16   4       57.79       52.82      1.02 o 
   1  16   4       39.16       39.62      1.17 o 
   2  16   4       92.67       95.90      1.82 o 
   3  16   4        0.12        0.70      0.55 o 
   4  16   4       31.52       28.92      1.35 o 
   5  16   4       23.90       23.93      1.54 o 
   6  16   4        0.05        0.69      0.82 o 
  -6  17   4        1.89        2.56      0.77 o 
  -5  17   4        2.66        1.87      0.69 o 
  -4  17   4        7.15        5.37      0.64 o 
  -3  17   4        2.60        1.57      0.51 o 
  -2  17   4       10.94       10.84      0.68 o 
  -1  17   4      358.19      341.12      3.23 o 
   0  17   4      107.93      100.20      1.54 o 
   1  17   4       33.50       28.25      0.96 o 
   2  17   4        7.53        4.31      0.63 o 
   3  17   4        8.79        7.66      0.79 o 
   4  17   4       26.41       24.42      1.29 o 
   5  17   4       11.47       12.88      1.13 o 
  -5  18   4        4.19        2.98      0.88 o 
  -4  18   4        3.59        2.43      0.65 o 
  -3  18   4       36.30       38.09      1.27 o 
  -2  18   4       34.28       33.79      1.04 o 
  -1  18   4        2.37        3.34      0.49 o 
   0  18   4        1.80        3.43      0.50 o 
   1  18   4      181.20      180.87      2.45 o 
   2  18   4       42.37       43.56      1.41 o 
   3  18   4       11.66        9.16      0.91 o 
   4  18   4        1.67        1.89      0.75 o 
   5  18   4        0.08        0.81      0.96 o 
  -5  19   4       77.04       84.18      2.23 o 
  -4  19   4        2.58        1.15      0.57 o 
  -3  19   4       40.33       39.58      1.37 o 
  -2  19   4        5.36        4.59      0.60 o 
  -1  19   4       45.01       48.32      1.14 o 
   0  19   4       38.46       41.37      1.22 o 
   1  19   4        0.82        1.70      0.55 o 
   2  19   4        2.92        2.81      0.74 o 
   3  19   4      147.40      143.76      2.74 o 
   4  19   4        1.94        1.64      0.74 o 
   5  19   4        0.61       -0.83      0.90 o 
  -5  20   4       36.35       38.43      1.99 o 
  -4  20   4        0.15       -0.37      0.54 o 
  -3  20   4        7.77       10.88      0.82 o 
  -2  20   4      190.21      195.23      2.60 o 
  -1  20   4        0.88        0.38      0.43 o 
   0  20   4        3.29        2.40      0.59 o 
   1  20   4       25.99       22.31      1.13 o 
   2  20   4      148.03      138.70      3.22 o 
   3  20   4        0.05       -0.13      0.78 o 
   4  20   4       34.57       36.91      1.79 o 
   5  20   4        6.68        8.57      1.21 o 
  -5  21   4       46.27       53.92      2.36 o 
  -4  21   4        1.26        0.46      0.64 o 
  -3  21   4       58.21       53.91      1.52 o 
  -2  21   4       11.44       11.71      0.89 o 
  -1  21   4       97.27       96.77      1.82 o 
   0  21   4       11.08        9.31      1.05 o 
   1  21   4       25.04       23.94      1.22 o 
   2  21   4       12.87       11.17      2.30 o 
   3  21   4      140.46      150.62      6.01 o 
   4  21   4        4.37        2.63      1.03 o 
  -4  22   4       21.24       22.90      1.37 o 
  -3  22   4        2.80        3.15      0.74 o 
  -2  22   4       89.41       85.34      1.95 o 
  -1  22   4        0.24        0.02      0.51 o 
   0  22   4        4.37        7.16      1.07 o 
   1  22   4        0.15        0.84      0.85 o 
   2  22   4       19.72       14.55      1.49 o 
   3  22   4        3.12        3.74      1.39 o 
   4  22   4       45.56       45.21      2.94 o 
  -4  23   4        6.77        6.08      0.94 o 
  -3  23   4        1.66        1.89      0.65 o 
  -2  23   4        0.07        0.52      0.70 o 
  -1  23   4       88.99       95.16      2.22 o 
   0  23   4       43.45       43.26      1.82 o 
   1  23   4        4.30        4.05      1.23 o 
   2  23   4        3.87        0.85      1.50 o 
   3  23   4       64.95       70.34      2.62 o 
  -3  24   4        8.30        7.16      0.93 o 
  -2  24   4       68.43       75.90      2.44 o 
  -1  24   4       30.52       28.42      1.56 o 
   0  24   4       19.20       20.00      1.39 o 
   1  24   4       28.89       30.22      3.13 o 
   2  24   4        2.12        0.60      0.93 o 
   3  24   4       14.74       12.28      1.53 o 
  -3  25   4        0.23        0.23      0.73 o 
  -2  25   4        4.18        4.00      0.89 o 
  -1  25   4       20.11       22.95      1.75 o 
   0  25   4       11.17       11.36      1.20 o 
   1  25   4        4.10        3.03      1.15 o 
   2  25   4        2.11        1.91      1.15 o 
  -2  26   4       14.48       16.91      1.33 o 
  -1  26   4        0.26        0.16      0.83 o 
   0  26   4        0.90        1.20      0.87 o 
   1  26   4        1.33       -0.51      0.98 o 
   0  27   4        1.98        5.53      2.41 o 
  -7   0   5       98.86       99.79      2.84 o 
  -5   0   5      477.83      461.19      5.98 o 
  -3   0   5        2.53        1.13      0.34 o 
  -1   0   5       21.37       25.14      0.59 o 
   1   0   5      410.89      431.55      3.70 o 
   3   0   5      255.15      288.74      2.82 o 
   5   0   5       72.59       74.19      4.63 o 
   7   0   5       65.43       65.69      4.09 o 
  -7   1   5        9.25        7.97      0.82 o 
  -6   1   5       14.42       16.39      0.72 o 
  -5   1   5        2.86        2.35      0.45 o 
  -4   1   5      608.51      582.57      4.24 o 
  -3   1   5       11.62        9.85      0.41 o 
  -2   1   5      711.27      718.02      4.43 o 
  -1   1   5        9.47        8.67      0.29 o 
   0   1   5     1161.05     1206.19      6.49 o 
   1   1   5       17.29       27.93      0.44 o 
   2   1   5        7.06        2.73      0.22 o 
   3   1   5       34.41       40.55      0.60 o 
   4   1   5       53.49       53.40      1.51 o 
   5   1   5        7.24        9.23      1.30 o 
   6   1   5      180.83      183.63      5.86 o 
   7   1   5        0.07        0.83      1.23 o 
  -7   2   5       90.76       95.84      1.83 o 
  -6   2   5       26.96       25.16      0.88 o 
  -5   2   5      304.67      280.26      2.68 o 
  -4   2   5       49.62       60.40      1.05 o 
  -3   2   5     1481.50     1494.85      9.66 o 
  -2   2   5      211.37      226.16      1.79 o 
  -1   2   5       24.96       32.39      0.49 o 
   0   2   5      919.07      992.78      5.44 o 
   1   2   5      592.72      582.57      3.58 o 
   2   2   5       47.22       49.50      0.65 o 
   3   2   5        5.60        3.65      0.39 o 
   4   2   5       34.45       28.77      0.77 o 
   5   2   5       39.45       35.09      1.66 o 
   6   2   5       17.37       13.67      2.08 o 
   7   2   5       58.70       73.79      3.24 o 
  -7   3   5       10.85       12.13      0.90 o 
  -6   3   5       20.91       20.77      0.90 o 
  -5   3   5       15.63       16.11      0.69 o 
  -4   3   5       73.63       69.72      1.13 o 
  -3   3   5        3.54        6.43      0.38 o 
  -2   3   5     1018.11     1048.27      6.46 o 
  -1   3   5        1.31        2.89      0.21 o 
   0   3   5        0.05        0.22      0.16 o 
   1   3   5     3267.43     3539.07     20.87 o 
   2   3   5     2025.91     1978.05     14.61 o 
   3   3   5      429.94      395.12      3.29 o 
   4   3   5       60.98       59.17      1.03 o 
   5   3   5        0.44        0.30      0.65 o 
   6   3   5      150.48      159.34      4.61 o 
   7   3   5       15.39       20.80      2.28 o 
  -7   4   5      147.49      152.34      2.45 o 
  -6   4   5        6.15        4.98      0.60 o 
  -5   4   5       45.94       45.27      1.05 o 
  -4   4   5        1.25        1.54      0.33 o 
  -3   4   5     1823.50     1789.54     11.04 o 
  -2   4   5      302.76      304.15      2.25 o 
  -1   4   5      222.58      198.29      1.47 o 
   0   4   5        7.08        8.85      0.28 o 
   1   4   5      638.07      638.29      4.18 o 
   2   4   5        0.23        0.86      0.28 o 
   3   4   5      234.92      226.91      2.44 o 
   4   4   5       22.40       22.82      0.70 o 
   5   4   5        0.49        1.28      0.46 o 
   6   4   5        0.13        0.75      1.09 o 
   7   4   5       84.16       89.92      3.36 o 
  -7   5   5        1.55        1.34      0.66 o 
  -6   5   5      100.90       95.55      1.76 o 
  -5   5   5       67.64       62.05      1.12 o 
  -4   5   5       86.22       85.95      1.22 o 
  -3   5   5       20.51       22.04      0.67 o 
  -2   5   5     1265.18     1254.63      7.05 o 
  -1   5   5     1138.09     1215.55      6.51 o 
   0   5   5       87.92       91.59      0.96 o 
   1   5   5      584.64      619.06      3.85 o 
   2   5   5     1457.51     1404.66     12.43 o 
   3   5   5        1.14        2.36      0.48 o 
   4   5   5        0.14        1.03      0.32 o 
   5   5   5       69.13       61.70      1.67 o 
   6   5   5       95.56      103.31      2.94 o 
   7   5   5        0.38        0.43      1.19 o 
  -7   6   5        6.32        5.99      0.77 o 
  -6   6   5        0.70        0.82      0.52 o 
  -5   6   5        1.64        1.78      0.38 o 
  -4   6   5       80.06       79.22      1.26 o 
  -3   6   5     1150.58     1126.76      7.43 o 
  -2   6   5      113.14      133.89      1.42 o 
  -1   6   5     3798.30     4059.73     20.50 o 
   0   6   5      215.06      267.25      1.71 o 
   1   6   5      577.77      609.41      3.79 o 
   2   6   5       41.13       29.84      0.72 o 
   3   6   5      263.97      251.93      3.09 o 
   4   6   5      200.12      194.45      3.54 o 
   5   6   5       55.00       57.91      1.68 o 
   6   6   5        0.09       -0.04      0.76 o 
   7   6   5       10.70       10.98      1.43 o 
  -7   7   5        1.38        1.19      0.70 o 
  -6   7   5        5.22        3.81      0.62 o 
  -5   7   5      121.88      129.54      1.79 o 
  -4   7   5      110.40       95.18      6.28 o 
  -3   7   5       39.11       36.83      0.79 o 
  -2   7   5      703.44      659.11      4.17 o 
  -1   7   5       17.18       13.63      0.52 o 
   0   7   5     2889.64     3144.03     15.69 o 
   1   7   5       99.77      108.09      1.01 o 
   2   7   5      412.15      372.07      3.31 o 
   3   7   5      179.71      192.93      2.36 o 
   4   7   5       36.17       38.02      0.96 o 
   5   7   5        0.30       -0.13      0.52 o 
   6   7   5      138.85      128.18      3.17 o 
   7   7   5       10.75       11.02      1.46 o 
  -7   8   5       25.57       22.63      1.24 o 
  -6   8   5       34.98       36.64      1.30 o 
  -5   8   5        0.69        0.53      0.42 o 
  -4   8   5       41.83       38.06      0.86 o 
  -3   8   5      356.54      344.56      2.89 o 
  -2   8   5      200.11      223.55      1.86 o 
  -1   8   5        0.53        3.38      0.23 o 
   0   8   5      266.49      261.92      1.81 o 
   1   8   5     1102.27     1075.07      6.41 o 
   2   8   5        3.28        6.16      0.44 o 
   3   8   5      108.81      111.75      1.74 o 
   4   8   5        0.05       -0.44      0.44 o 
   5   8   5       61.99       63.02      1.69 o 
   6   8   5        1.83        3.04      0.93 o 
   7   8   5        7.01        6.91      1.12 o 
  -7   9   5       10.66       10.69      1.06 o 
  -6   9   5       37.28       40.96      1.27 o 
  -5   9   5        4.17        2.71      0.48 o 
  -4   9   5        0.06        0.10      0.32 o 
  -3   9   5        0.51        0.40      0.28 o 
  -2   9   5        1.92        2.50      0.31 o 
  -1   9   5       40.72       33.52      0.59 o 
   0   9   5      159.47      153.62      1.33 o 
   1   9   5        0.34        0.46      0.29 o 
   2   9   5      101.17      100.29      1.77 o 
   3   9   5       32.06       28.69      0.94 o 
   4   9   5       29.88       27.07      1.24 o 
   5   9   5       30.77       30.46      1.26 o 
   6   9   5       36.37       39.17      1.91 o 
  -7  10   5       33.79       40.93      1.88 o 
  -6  10   5       15.62       14.65      1.01 o 
  -5  10   5        6.69        7.33      0.60 o 
  -4  10   5       13.98       14.87      0.75 o 
  -3  10   5      322.22      287.00      2.74 o 
  -2  10   5      180.44      163.97      1.60 o 
  -1  10   5      143.50      178.03      1.49 o 
   0  10   5       58.97       67.51      0.89 o 
   1  10   5        0.36        2.65      0.31 o 
   2  10   5        0.35        0.21      0.47 o 
   3  10   5       69.90       64.61      1.48 o 
   4  10   5        4.78        6.19      0.67 o 
   5  10   5        4.18        5.37      0.87 o 
   6  10   5        2.51        3.67      0.69 o 
  -7  11   5        6.25        5.52      0.96 o 
  -6  11   5        2.87        2.31      0.62 o 
  -5  11   5        0.02        0.47      0.44 o 
  -4  11   5      285.75      266.23      4.02 o 
  -3  11   5     1085.26     1044.99      9.17 o 
  -2  11   5      578.67      526.80      5.00 o 
  -1  11   5       46.16       51.57      0.88 o 
   0  11   5       19.26       17.48      0.55 o 
   1  11   5       79.20       76.23      0.95 o 
   2  11   5      707.87      646.31      6.24 o 
   3  11   5       90.23       90.83      1.78 o 
   4  11   5        0.43        0.57      0.47 o 
   5  11   5       43.91       44.09      1.93 o 
   6  11   5       78.66       79.33      2.11 o 
  -7  12   5       54.96       57.17      2.06 o 
  -6  12   5        0.12        0.26      0.61 o 
  -5  12   5       77.91       74.54      1.66 o 
  -4  12   5        7.17        5.32      0.61 o 
  -3  12   5      431.43      410.00      3.75 o 
  -2  12   5       13.85       13.15      0.62 o 
  -1  12   5       54.84       50.31      0.88 o 
   0  12   5       61.61       61.58      1.14 o 
   1  12   5     1033.15     1037.63      6.66 o 
   2  12   5       70.41       71.06      2.15 o 
   3  12   5       46.83       44.57      1.81 o 
   4  12   5        0.02       -0.60      0.60 o 
   5  12   5       12.00       13.46      0.91 o 
   6  12   5        0.46        1.48      0.64 o 
  -6  13   5        1.97        2.28      0.83 o 
  -5  13   5       35.63       32.41      1.26 o 
  -4  13   5      229.36      211.32      2.77 o 
  -3  13   5        1.70        1.75      0.44 o 
  -2  13   5      144.70      137.63      1.80 o 
  -1  13   5       35.20       28.58      0.72 o 
   0  13   5        3.77        2.28      0.34 o 
   1  13   5      125.44      123.97      1.52 o 
   2  13   5       99.16       98.68      1.91 o 
   3  13   5      198.86      194.27      3.32 o 
   4  13   5       20.22       17.98      1.10 o 
   5  13   5        4.50        3.46      0.61 o 
   6  13   5       68.26       66.67      3.64 o 
  -6  14   5        0.70       -0.30      0.60 o 
  -5  14   5       40.78       38.26      1.33 o 
  -4  14   5        0.01        0.53      0.50 o 
  -3  14   5      246.77      235.51      2.73 o 
  -2  14   5        0.06        0.26      0.38 o 
  -1  14   5      157.92      158.93      1.77 o 
   0  14   5       13.31       12.58      0.55 o 
   1  14   5      135.91      133.12      1.81 o 
   2  14   5       62.26       57.69      1.45 o 
   3  14   5        0.04        0.76      0.69 o 
   4  14   5       12.18       11.07      0.89 o 
   5  14   5       85.55       88.24      1.96 o 
   6  14   5        9.23        9.30      1.78 o 
  -6  15   5       12.56       16.34      1.32 o 
  -5  15   5       69.09       68.85      1.78 o 
  -4  15   5      105.79       94.20      1.94 o 
  -3  15   5        8.22       11.04      0.72 o 
  -2  15   5       58.41       58.34      1.27 o 
  -1  15   5      183.12      155.08      2.04 o 
   0  15   5        2.32        0.47      0.30 o 
   1  15   5      128.27      126.53      1.80 o 
   2  15   5      344.91      346.24      4.64 o 
   3  15   5       30.58       24.92      1.22 o 
   4  15   5       40.68       41.94      1.49 o 
   5  15   5       20.61       22.62      1.32 o 
   6  15   5       18.61       18.24      1.64 o 
  -6  16   5        0.00        1.18      1.16 o 
  -5  16   5       20.82       18.51      1.20 o 
  -4  16   5       26.40       22.77      1.17 o 
  -3  16   5       22.57       25.87      1.02 o 
  -2  16   5        0.47        0.71      0.43 o 
  -1  16   5      221.95      208.82      2.46 o 
   0  16   5       30.38       23.89      0.78 o 
   1  16   5      158.79      148.61      2.03 o 
   2  16   5        1.50        2.23      0.58 o 
   3  16   5       62.81       67.84      1.77 o 
   4  16   5        0.81        2.31      0.85 o 
   5  16   5       72.23       69.24      1.90 o 
  -6  17   5        0.34       -0.06      0.93 o 
  -5  17   5        0.35        1.18      0.72 o 
  -4  17   5       95.15       91.87      2.07 o 
  -3  17   5        5.79        6.49      0.63 o 
  -2  17   5       55.15       57.54      1.35 o 
  -1  17   5        0.15        0.38      0.43 o 
   0  17   5       49.06       50.93      1.19 o 
   1  17   5      111.54      103.81      1.78 o 
   2  17   5       46.29       48.42      1.53 o 
   3  17   5        0.91        0.57      0.62 o 
   4  17   5        8.82        8.69      1.18 o 
   5  17   5        0.01        0.86      0.70 o 
  -5  18   5        5.86        7.09      1.11 o 
  -4  18   5       18.57       17.48      1.18 o 
  -3  18   5       61.42       64.49      1.54 o 
  -2  18   5       86.31       90.62      1.61 o 
  -1  18   5       12.31        9.84      0.65 o 
   0  18   5      132.77      124.21      1.98 o 
   1  18   5      112.38      114.93      2.22 o 
   2  18   5       33.27       35.80      1.38 o 
   3  18   5       37.07       37.76      1.59 o 
   4  18   5        0.01       -0.10      0.62 o 
   5  18   5       41.99       47.30      2.99 o 
  -5  19   5        1.99        2.83      0.93 o 
  -4  19   5       12.51       12.85      1.14 o 
  -3  19   5       17.32       18.56      0.99 o 
  -2  19   5       17.43       24.77      1.07 o 
  -1  19   5       12.69       10.30      0.68 o 
   0  19   5       13.24       14.22      0.92 o 
   1  19   5       42.27       43.70      1.72 o 
   2  19   5      148.55      156.88      3.01 o 
   3  19   5        0.06        0.66      0.82 o 
   4  19   5        4.40        5.07      1.13 o 
   5  19   5        0.32        1.81      0.83 o 
  -5  20   5        3.52        4.13      1.38 o 
  -4  20   5        2.74        3.84      0.85 o 
  -3  20   5      147.28      147.59      2.45 o 
  -2  20   5        8.51        9.81      0.79 o 
  -1  20   5        1.78        2.23      0.56 o 
   0  20   5        1.85        0.57      0.68 o 
   1  20   5      165.32      173.99      3.03 o 
   2  20   5        1.12       -0.45      0.68 o 
   3  20   5      111.99      112.78      2.53 o 
   4  20   5        8.09        8.24      1.14 o 
  -4  21   5       11.58        7.89      1.27 o 
  -3  21   5        1.58        1.95      0.64 o 
  -2  21   5       23.98       24.70      1.23 o 
  -1  21   5        0.74        1.40      0.55 o 
   0  21   5       97.52       96.37      2.40 o 
   1  21   5        0.44       -0.21      0.70 o 
   2  21   5      122.86      124.71      3.00 o 
   3  21   5        0.07       -0.61      0.75 o 
   4  21   5       17.95       20.72      1.49 o 
  -4  22   5        1.44        1.22      0.61 o 
  -3  22   5        0.17        0.06      0.56 o 
  -2  22   5        2.87        4.26      0.82 o 
  -1  22   5       34.29       42.41      1.49 o 
   0  22   5        1.69        1.01      0.88 o 
   1  22   5       45.49       45.04      3.02 o 
   2  22   5        9.34       11.78      1.26 o 
   3  22   5       40.56       44.24      2.42 o 
   4  22   5        1.45        2.71      0.91 o 
  -4  23   5        1.86        2.71      0.92 o 
  -3  23   5       23.06       19.27      1.17 o 
  -2  23   5       21.92       24.59      1.48 o 
  -1  23   5        2.89        1.67      0.75 o 
   0  23   5       16.28       19.02      1.53 o 
   1  23   5        0.09        2.48      1.10 o 
   2  23   5        2.36        0.81      1.60 o 
   3  23   5        2.86        4.67      1.11 o 
  -3  24   5        0.11        0.85      0.68 o 
  -2  24   5       11.18       10.13      1.09 o 
  -1  24   5        8.49       12.14      1.25 o 
   0  24   5       12.04       11.89      1.34 o 
   1  24   5       58.34       56.98      4.44 o 
   2  24   5        9.49        8.61      1.49 o 
   3  24   5       15.02       15.28      1.75 o 
  -2  25   5        0.02        0.50      0.78 o 
  -1  25   5        1.89        1.41      0.86 o 
   0  25   5       27.89       25.46      1.76 o 
   1  25   5        2.68        4.90      1.38 o 
   2  25   5        6.41        7.12      1.44 o 
  -1  26   5       10.66       12.33      1.35 o 
   0  26   5        6.60        6.65      1.23 o 
   1  26   5       38.31       44.49      2.68 o 
  -6   0   6        0.19       -0.44      0.52 o 
  -4   0   6      312.22      272.27      4.54 o 
  -2   0   6       98.98       98.05      1.42 o 
   0   0   6      439.25      437.45      3.92 o 
   2   0   6       32.42       50.03      0.91 o 
   4   0   6     1087.81     1081.52     19.88 o 
   6   0   6       17.48       12.30      2.80 o 
  -7   1   6        8.30        9.28      0.86 o 
  -6   1   6       26.39       24.84      0.95 o 
  -5   1   6      585.20      568.80      5.05 o 
  -4   1   6        0.91        0.44      0.35 o 
  -3   1   6       26.33       22.07      0.57 o 
  -2   1   6       51.58       47.74      0.68 o 
  -1   1   6      135.87      128.21      1.15 o 
   0   1   6      292.88      286.60      1.92 o 
   1   1   6     1029.78     1014.19      5.90 o 
   2   1   6       37.62       30.76      0.78 o 
   3   1   6      914.01      907.35      7.31 o 
   4   1   6       53.68       49.66      1.51 o 
   5   1   6      168.06      158.62      3.32 o 
   6   1   6       14.92       16.68      2.16 o 
   7   1   6        0.74        0.58      1.08 o 
  -7   2   6        0.43       -0.55      0.58 o 
  -6   2   6       26.78       28.29      1.07 o 
  -5   2   6       45.48       45.05      1.08 o 
  -4   2   6      643.08      633.64      5.30 o 
  -3   2   6       86.48       96.35      1.13 o 
  -2   2   6        2.95        3.04      0.25 o 
  -1   2   6      212.78      206.76      1.60 o 
   0   2   6      533.13      538.36      3.43 o 
   1   2   6        0.44        0.72      0.20 o 
   2   2   6      526.60      603.53      3.93 o 
   3   2   6       11.14        9.75      0.83 o 
   4   2   6      823.01      772.48      8.18 o 
   5   2   6       34.49       33.78      1.31 o 
   6   2   6       10.65       15.01      3.22 o 
   7   2   6        0.70        7.51      1.85 o 
  -7   3   6        0.50       -0.01      0.60 o 
  -6   3   6       23.67       23.91      1.03 o 
  -5   3   6       99.44       94.88      1.51 o 
  -4   3   6       48.28       48.09      1.05 o 
  -3   3   6      514.03      506.60      3.76 o 
  -2   3   6       24.41       23.83      0.50 o 
  -1   3   6     2247.13     2238.48     12.60 o 
   0   3   6        1.14        2.84      0.22 o 
   1   3   6       10.64       13.38      0.38 o 
   2   3   6      188.86      197.46      1.63 o 
   3   3   6       50.90       44.47      0.97 o 
   4   3   6      217.59      191.73      2.92 o 
   5   3   6       26.71       24.77      1.18 o 
   6   3   6        5.21       11.18      2.79 o 
   7   3   6       14.51       18.62      2.22 o 
  -7   4   6        6.75        6.16      0.81 o 
  -6   4   6        6.29        8.54      0.76 o 
  -5   4   6        7.88        8.45      0.61 o 
  -4   4   6        3.93        1.20      0.32 o 
  -3   4   6       16.16       13.53      0.54 o 
  -2   4   6      829.74      872.04      5.07 o 
  -1   4   6      219.51      230.20      1.75 o 
   0   4   6      386.41      358.45      2.25 o 
   1   4   6      243.48      263.86      1.99 o 
   2   4   6      207.60      207.93      2.12 o 
   3   4   6      171.83      156.72      2.07 o 
   4   4   6       18.67       18.86      0.96 o 
   5   4   6       10.84        8.73      0.86 o 
   6   4   6       49.41       47.60      2.11 o 
   7   4   6        3.10        4.67      1.46 o 
  -7   5   6        1.42        0.93      0.66 o 
  -6   5   6       15.67       16.25      0.97 o 
  -5   5   6       54.35       52.68      1.11 o 
  -4   5   6      102.20       85.13      1.44 o 
  -3   5   6      140.62      147.55      1.47 o 
  -2   5   6       65.83       94.06      1.13 o 
  -1   5   6      391.41      387.13      2.54 o 
   0   5   6      319.90      329.48      2.07 o 
   1   5   6      472.31      484.86      3.17 o 
   2   5   6      140.41      149.93      1.82 o 
   3   5   6       52.04       51.12      1.09 o 
   4   5   6       17.83       12.95      0.74 o 
   5   5   6        7.28        7.66      0.81 o 
   6   5   6        0.65        1.21      0.99 o 
   7   5   6        2.85        5.03      1.60 o 
  -7   6   6        1.61        2.29      0.69 o 
  -6   6   6       98.12      101.75      2.16 o 
  -5   6   6       15.53       13.04      0.68 o 
  -4   6   6       34.54       31.33      0.85 o 
  -3   6   6       84.19       97.36      1.16 o 
  -2   6   6      151.25      158.80      1.98 o 
  -1   6   6      125.93      122.38      1.11 o 
   0   6   6     3214.43     3276.00     16.65 o 
   1   6   6        8.88       14.00      0.38 o 
   2   6   6       13.94       17.83      0.64 o 
   3   6   6        4.93        4.86      0.72 o 
   4   6   6      191.37      185.38      2.53 o 
   5   6   6       13.57       10.91      0.95 o 
   6   6   6       36.12       39.82      2.03 o 
   7   6   6        1.24        1.62      1.30 o 
  -7   7   6       19.62       20.20      1.19 o 
  -6   7   6        0.85        0.01      0.54 o 
  -5   7   6      168.28      154.17      2.06 o 
  -4   7   6        0.06        0.18      0.32 o 
  -3   7   6       33.06       40.49      0.80 o 
  -2   7   6        1.09        1.13      0.26 o 
  -1   7   6     2399.50     2485.62     12.56 o 
   0   7   6      282.52      281.13      1.91 o 
   1   7   6      443.34      433.64      2.84 o 
   2   7   6        0.18        0.37      0.27 o 
   3   7   6       18.88       15.82      0.80 o 
   4   7   6        1.30        0.32      0.49 o 
   5   7   6      133.45      124.87      3.05 o 
   6   7   6        0.48        0.27      0.82 o 
  -7   8   6        0.36        1.06      0.65 o 
  -6   8   6       11.34        7.90      0.81 o 
  -5   8   6        1.35        0.49      0.37 o 
  -4   8   6        5.32        5.21      0.55 o 
  -3   8   6      133.47      130.02      2.06 o 
  -2   8   6       92.55       95.68      1.15 o 
  -1   8   6      232.70      239.51      1.77 o 
   0   8   6     2603.83     2628.32     15.45 o 
   1   8   6        6.02        2.98      0.24 o 
   2   8   6       21.19       20.80      0.70 o 
   3   8   6       98.66       93.95      1.64 o 
   4   8   6       11.15        7.53      0.84 o 
   5   8   6        1.56        1.03      0.47 o 
   6   8   6       35.59       39.89      2.09 o 
  -7   9   6        1.35        1.62      0.76 o 
  -6   9   6       76.07       79.72      1.79 o 
  -5   9   6       26.77       27.89      1.18 o 
  -4   9   6      181.90      182.88      2.74 o 
  -3   9   6       54.20       51.21      0.99 o 
  -2   9   6        0.19        1.89      0.72 o 
  -1   9   6      440.07      446.23      2.84 o 
   0   9   6       73.44       84.87      0.99 o 
   1   9   6       87.62       80.77      1.02 o 
   2   9   6       37.22       32.99      1.01 o 
   3   9   6      204.13      202.60      2.66 o 
   4   9   6       13.56       11.24      0.88 o 
   5   9   6       17.41       20.20      0.95 o 
   6   9   6        1.02        0.90      0.54 o 
  -7  10   6       15.49       16.27      1.35 o 
  -6  10   6        3.48        2.56      0.64 o 
  -5  10   6       34.27       35.18      1.19 o 
  -4  10   6      169.59      166.29      2.05 o 
  -3  10   6      573.60      550.83      5.15 o 
  -2  10   6        8.37       14.88      0.61 o 
  -1  10   6      264.65      268.22      2.07 o 
   0  10   6      494.97      484.78      3.23 o 
   1  10   6       25.87       27.03      0.65 o 
   2  10   6        0.25       -0.41      0.41 o 
   3  10   6       37.21       35.77      1.12 o 
   4  10   6      175.16      167.70      2.67 o 
   5  10   6       32.79       30.94      1.16 o 
   6  10   6        0.06       -0.04      0.61 o 
  -7  11   6        0.02       -0.06      1.37 o 
  -6  11   6        0.04       -0.33      0.59 o 
  -5  11   6       79.23       77.30      1.76 o 
  -4  11   6       23.56       19.43      0.92 o 
  -3  11   6      289.23      259.95      2.56 o 
  -2  11   6       81.04       80.53      1.25 o 
  -1  11   6      118.92      118.51      1.57 o 
   0  11   6       61.67       60.24      0.92 o 
   1  11   6      732.86      686.20      5.10 o 
   2  11   6      610.52      567.02      5.73 o 
   3  11   6       21.47       23.92      0.99 o 
   4  11   6        3.57        3.99      0.63 o 
   5  11   6       51.93       55.02      1.46 o 
   6  11   6        7.61       10.48      1.31 o 
  -6  12   6       38.04       35.04      1.48 o 
  -5  12   6        0.50        0.99      0.56 o 
  -4  12   6      177.48      174.12      2.38 o 
  -3  12   6        0.26        0.23      0.36 o 
  -2  12   6        0.01       -0.19      0.31 o 
  -1  12   6        0.64       -0.25      0.25 o 
   0  12   6      210.91      196.87      1.86 o 
   1  12   6      134.54      130.17      1.80 o 
   2  12   6      254.59      238.58      3.18 o 
   3  12   6        2.18        0.17      0.48 o 
   4  12   6      260.64      255.59      3.46 o 
   5  12   6        4.18        4.61      0.81 o 
   6  12   6       39.65       36.38      8.92 o 
  -6  13   6        9.97       17.01      1.39 o 
  -5  13   6      288.93      284.46      3.70 o 
  -4  13   6       35.02       40.61      1.27 o 
  -3  13   6      107.38      106.68      1.62 o 
  -2  13   6       29.18       27.24      0.85 o 
  -1  13   6       59.72       51.59      1.08 o 
   0  13   6      199.40      201.16      2.02 o 
   1  13   6      157.25      160.78      2.29 o 
   2  13   6        0.67       -0.44      0.44 o 
   3  13   6      119.64      113.01      2.26 o 
   4  13   6        0.10        1.14      0.59 o 
   5  13   6       94.79       93.84      3.72 o 
   6  13   6        0.98        0.98      0.66 o 
  -6  14   6        6.94        6.66      1.01 o 
  -5  14   6       27.30       30.04      1.42 o 
  -4  14   6      314.36      311.27      3.64 o 
  -3  14   6       21.30       19.91      0.92 o 
  -2  14   6       43.15       41.11      1.06 o 
  -1  14   6        0.00       -0.20      0.37 o 
   0  14   6        6.56        6.20      0.44 o 
   1  14   6       20.90       19.77      0.93 o 
   2  14   6       30.37       29.24      1.25 o 
   3  14   6        0.36        0.34      0.54 o 
   4  14   6      196.29      194.18      3.05 o 
   5  14   6        1.64        2.77      0.65 o 
   6  14   6        7.11        6.71      1.17 o 
  -6  15   6        1.53        0.27      0.74 o 
  -5  15   6       53.33       50.32      1.67 o 
  -4  15   6        8.05       10.13      0.88 o 
  -3  15   6        0.01        0.23      0.45 o 
  -2  15   6        2.49        2.19      0.44 o 
  -1  15   6        3.89        5.45      0.55 o 
   0  15   6      288.22      247.24      2.54 o 
   1  15   6       20.90       20.89      0.95 o 
   2  15   6       84.23       85.77      1.82 o 
   3  15   6       13.26       11.58      0.92 o 
   4  15   6        0.04        0.43      0.61 o 
   5  15   6      104.76      105.29      2.17 o 
  -6  16   6       30.36       29.86      2.11 o 
  -5  16   6        5.84        5.24      0.86 o 
  -4  16   6       94.37       92.58      2.00 o 
  -3  16   6        0.45        0.47      0.42 o 
  -2  16   6       27.00       24.83      0.99 o 
  -1  16   6       48.72       45.15      1.20 o 
   0  16   6       96.67      100.71      1.56 o 
   1  16   6       18.79       17.56      0.93 o 
   2  16   6       31.97       34.64      1.36 o 
   3  16   6       28.82       22.11      1.30 o 
   4  16   6       13.95       15.24      1.10 o 
   5  16   6        0.07        3.00      0.74 o 
  -5  17   6       59.84       65.99      1.94 o 
  -4  17   6       12.60       14.07      1.07 o 
  -3  17   6        3.69        3.72      0.69 o 
  -2  17   6        6.23        6.01      0.61 o 
  -1  17   6      115.09      106.60      2.18 o 
   0  17   6       32.12       30.07      1.16 o 
   1  17   6       35.17       36.06      1.26 o 
   2  17   6       22.58       25.75      1.31 o 
   3  17   6        1.43        0.43      0.69 o 
   4  17   6       22.52       22.58      1.31 o 
   5  17   6       75.93       90.29      3.18 o 
  -5  18   6       28.62       29.80      1.55 o 
  -4  18   6        6.39        7.72      0.92 o 
  -3  18   6        1.01        0.73      0.51 o 
  -2  18   6       36.24       31.60      1.11 o 
  -1  18   6        0.01        0.55      0.43 o 
   0  18   6      116.94      114.55      2.38 o 
   1  18   6       82.03       82.60      1.87 o 
   2  18   6        2.09        0.77      0.81 o 
   3  18   6        2.87        3.36      0.84 o 
   4  18   6       37.18       37.96      1.64 o 
   5  18   6       19.06       21.03      1.36 o 
  -5  19   6       11.34       14.12      1.31 o 
  -4  19   6        2.65        2.95      0.80 o 
  -3  19   6       32.20       38.68      1.46 o 
  -2  19   6       39.45       41.39      1.29 o 
  -1  19   6       99.90       98.49      1.64 o 
   0  19   6        4.30        4.10      0.78 o 
   1  19   6       47.76       55.40      1.69 o 
   2  19   6        8.56       10.40      1.04 o 
   3  19   6        0.67       -0.32      0.67 o 
   4  19   6        4.37        3.86      0.88 o 
  -5  20   6        7.10        4.67      1.21 o 
  -4  20   6       26.78       27.19      1.59 o 
  -3  20   6        0.13       -0.04      0.50 o 
  -2  20   6       12.40       12.45      0.87 o 
  -1  20   6        1.64        1.95      0.60 o 
   0  20   6      157.44      160.88      3.13 o 
   1  20   6       38.71       43.76      2.07 o 
   2  20   6       43.29       47.70      2.00 o 
   3  20   6       13.48       12.02      1.17 o 
   4  20   6        0.33        0.16      0.82 o 
  -4  21   6        4.22        4.01      0.84 o 
  -3  21   6       10.46        8.83      1.08 o 
  -2  21   6       20.49       21.92      1.20 o 
  -1  21   6       64.67       58.85      1.64 o 
   0  21   6        3.31        5.27      1.20 o 
   1  21   6      135.13      144.22      3.86 o 
   2  21   6        5.63        3.53      0.97 o 
   3  21   6        0.65        1.67      0.94 o 
   4  21   6        0.25        1.07      0.88 o 
  -4  22   6        9.49        9.36      1.06 o 
  -3  22   6        0.71        1.02      0.63 o 
  -2  22   6        8.06        7.05      0.90 o 
  -1  22   6        0.46        1.52      0.74 o 
   0  22   6       50.23       51.59      2.41 o 
   1  22   6        1.49        2.22      1.09 o 
   2  22   6        0.68        0.78      0.91 o 
   3  22   6        5.80        4.00      1.65 o 
  -3  23   6        0.02        0.10      0.61 o 
  -2  23   6        6.96        5.96      0.98 o 
  -1  23   6        0.07       -0.64      0.64 o 
   0  23   6        7.46        7.17      1.35 o 
   1  23   6       31.13       35.51      2.37 o 
   2  23   6        3.87        3.66      1.09 o 
   3  23   6        0.04        1.63      0.93 o 
  -3  24   6        8.82        7.21      0.94 o 
  -2  24   6       36.71       33.90      1.76 o 
  -1  24   6        2.33        3.13      0.84 o 
   0  24   6        8.40        6.13      1.35 o 
   1  24   6        2.42        2.20      1.16 o 
   2  24   6        0.27        0.41      1.07 o 
  -2  25   6        0.00        0.26      0.88 o 
  -1  25   6       13.88       13.42      1.37 o 
   0  25   6        0.15        1.21      1.01 o 
   1  25   6       28.17       27.49      2.27 o 
   0  26   6       13.17       13.97      2.12 o 
  -7   0   7      131.67      141.88      3.26 o 
  -5   0   7      182.22      186.85      3.97 o 
  -3   0   7      571.48      551.99      5.49 o 
  -1   0   7      161.73      148.27      1.86 o 
   1   0   7     1957.96     2100.05     15.33 o 
   3   0   7      192.25      208.36      4.28 o 
   5   0   7      141.10      127.77      3.64 o 
  -7   1   7        2.68        2.52      0.75 o 
  -6   1   7       51.72       53.17      1.40 o 
  -5   1   7      112.18      106.45      2.05 o 
  -4   1   7       17.99       16.68      0.92 o 
  -3   1   7        0.89        1.64      0.30 o 
  -2   1   7      397.41      405.39      2.81 o 
  -1   1   7       54.31       53.89      0.70 o 
   0   1   7       96.52       79.15      0.89 o 
   1   1   7       61.85       73.25      0.80 o 
   2   1   7      143.16      145.39      1.37 o 
   3   1   7        1.93        2.65      0.48 o 
   4   1   7      570.10      570.69      7.04 o 
   5   1   7        0.26       -0.38      0.44 o 
   6   1   7       28.93       30.44      2.83 o 
  -7   2   7      135.35      141.71      2.47 o 
  -6   2   7       66.68       61.10      1.50 o 
  -5   2   7      162.49      167.77      2.25 o 
  -4   2   7        8.43       10.18      0.66 o 
  -3   2   7      346.71      346.15      4.13 o 
  -2   2   7       22.22       26.34      0.57 o 
  -1   2   7      712.88      706.92      4.22 o 
   0   2   7       60.70       66.15      0.78 o 
   1   2   7       16.80       16.67      0.39 o 
   2   2   7       83.43       89.10      1.06 o 
   3   2   7      292.66      280.54      3.57 o 
   4   2   7       42.10       37.51      1.41 o 
   5   2   7       30.82       30.16      1.11 o 
   6   2   7        0.04        2.57      1.31 o 
  -7   3   7        9.80        9.95      0.98 o 
  -6   3   7       46.58       47.97      1.34 o 
  -5   3   7      141.70      138.45      2.02 o 
  -4   3   7        4.53        5.95      0.49 o 
  -3   3   7       79.14       77.30      1.29 o 
  -2   3   7        8.93        8.18      0.38 o 
  -1   3   7        2.02        2.26      0.24 o 
   0   3   7       94.35       72.23      0.86 o 
   1   3   7       62.47       71.22      0.85 o 
   2   3   7       13.94       10.56      0.64 o 
   3   3   7       40.81       38.32      1.03 o 
   4   3   7      448.38      418.66      5.56 o 
   5   3   7       42.04       39.45      2.05 o 
   6   3   7       31.34       36.47      2.91 o 
  -7   4   7       10.92        9.41      0.94 o 
  -6   4   7       16.60       14.70      0.99 o 
  -5   4   7        9.05       11.29      0.74 o 
  -4   4   7        2.53        2.24      0.39 o 
  -3   4   7      103.62       96.61      1.28 o 
  -2   4   7       86.79       93.72      1.05 o 
  -1   4   7       71.49       64.52      1.34 o 
   0   4   7       53.94       62.78      0.75 o 
   1   4   7       20.64       27.54      0.53 o 
   2   4   7        6.89       11.62      0.57 o 
   3   4   7       92.89       86.79      1.58 o 
   4   4   7       31.10       30.71      1.22 o 
   5   4   7       19.02       17.04      0.88 o 
   6   4   7       10.37       11.18      1.53 o 
  -7   5   7        2.65        1.55      0.71 o 
  -6   5   7       94.54      101.56      2.26 o 
  -5   5   7       29.32       26.81      1.00 o 
  -4   5   7      167.53      171.49      2.03 o 
  -3   5   7        4.00        3.19      0.38 o 
  -2   5   7       57.99       74.16      0.93 o 
  -1   5   7       80.88       82.74      0.94 o 
   0   5   7     1468.01     1459.46      7.77 o 
   1   5   7        7.04        6.32      0.32 o 
   2   5   7      195.71      179.58      2.01 o 
   3   5   7        0.96        1.81      0.62 o 
   4   5   7       71.50       74.89      1.64 o 
   5   5   7        0.49       -0.39      0.39 o 
   6   5   7        9.47        7.93      1.62 o 
  -7   6   7       21.29       20.36      1.22 o 
  -6   6   7        0.11        0.86      0.61 o 
  -5   6   7      193.84      193.33      2.55 o 
  -4   6   7       24.43       25.98      0.89 o 
  -3   6   7      199.50      203.61      2.08 o 
  -2   6   7        1.91        2.69      0.32 o 
  -1   6   7     1121.69     1139.34      6.64 o 
   0   6   7      452.22      493.57      2.96 o 
   1   6   7       52.93       67.37      0.88 o 
   2   6   7      112.10      110.72      1.54 o 
   3   6   7      834.76      778.66      6.69 o 
   4   6   7        5.69        4.00      0.55 o 
   5   6   7        0.10        0.23      0.40 o 
   6   6   7        5.14        4.12      1.02 o 
  -7   7   7        5.11        3.32      0.77 o 
  -6   7   7       78.38       83.46      1.94 o 
  -5   7   7        2.14        0.16      0.39 o 
  -4   7   7       13.47       14.32      0.70 o 
  -3   7   7        2.06        0.72      0.36 o 
  -2   7   7      559.76      515.85      3.77 o 
  -1   7   7      308.24      329.44      2.30 o 
   0   7   7     1789.40     1809.89      9.37 o 
   1   7   7      160.75      149.63      1.49 o 
   2   7   7      263.24      274.96      2.80 o 
   3   7   7       64.00       56.92      1.31 o 
   4   7   7      182.48      174.55      2.71 o 
   5   7   7        5.69        5.83      0.88 o 
   6   7   7        7.53        7.63      1.55 o 
  -7   8   7       63.00       63.16      1.96 o 
  -6   8   7        0.04        0.42      0.60 o 
  -5   8   7        5.52        6.91      0.62 o 
  -4   8   7      242.16      228.39      2.41 o 
  -3   8   7      930.90      867.54      7.04 o 
  -2   8   7       58.63       64.08      1.07 o 
  -1   8   7      102.64      100.65      1.11 o 
   0   8   7        2.92        4.27      0.41 o 
   1   8   7        8.42        6.74      0.43 o 
   2   8   7       16.90       15.68      0.72 o 
   3   8   7      250.12      242.49      2.93 o 
   4   8   7        6.74        4.66      0.71 o 
   5   8   7        0.34        0.59      0.59 o 
   6   8   7        0.03       -0.26      0.57 o 
  -7   9   7        1.18        1.06      0.71 o 
  -6   9   7       23.84       23.75      1.27 o 
  -5   9   7       24.94       23.65      1.07 o 
  -4   9   7      123.64      114.05      1.64 o 
  -3   9   7       75.42       74.41      1.23 o 
  -2   9   7       20.09       21.25      0.68 o 
  -1   9   7      351.97      379.42      2.72 o 
   0   9   7      136.93      141.62      1.32 o 
   1   9   7       74.70       80.97      1.57 o 
   2   9   7      638.06      641.21      5.85 o 
   3   9   7        2.09       -0.07      0.56 o 
   4   9   7       44.18       37.56      1.23 o 
   5   9   7        3.56        4.14      0.88 o 
   6   9   7       27.36       25.67      2.09 o 
  -7  10   7       13.55       13.08      1.35 o 
  -6  10   7        2.89        2.57      0.68 o 
  -5  10   7       19.60       19.66      1.01 o 
  -4  10   7       18.90       19.09      0.81 o 
  -3  10   7       98.32       91.99      1.36 o 
  -2  10   7       34.42       29.21      0.83 o 
  -1  10   7      154.55      148.21      1.41 o 
   0  10   7       41.99       39.38      0.75 o 
   1  10   7        3.58        7.54      0.62 o 
   2  10   7      484.08      465.08      4.65 o 
   3  10   7      163.05      171.79      2.57 o 
   4  10   7       11.07       12.43      0.95 o 
   5  10   7        0.00       -0.20      0.63 o 
   6  10   7        1.93        1.83      1.15 o 
  -6  11   7       47.66       47.78      1.92 o 
  -5  11   7       47.93       47.34      1.46 o 
  -4  11   7        2.17        2.05      0.48 o 
  -3  11   7        0.42        1.45      0.39 o 
  -2  11   7      490.90      489.15      3.93 o 
  -1  11   7       67.38       67.71      1.02 o 
   0  11   7       57.29       57.14      0.90 o 
   1  11   7      197.02      205.40      2.43 o 
   2  11   7       50.23       46.12      1.25 o 
   3  11   7       46.45       40.25      1.28 o 
   4  11   7      158.61      154.23      2.93 o 
   5  11   7        7.88        8.70      1.42 o 
   6  11   7        2.31        2.99      1.42 o 
  -6  12   7        5.75        6.19      0.89 o 
  -5  12   7       65.59       68.86      1.84 o 
  -4  12   7       19.44       19.44      0.96 o 
  -3  12   7        4.44        5.77      0.61 o 
  -2  12   7       65.33       57.18      1.12 o 
  -1  12   7      477.81      478.94      5.56 o 
   0  12   7        6.65       13.18      0.54 o 
   1  12   7       90.86       91.92      1.56 o 
   2  12   7        1.30       -0.33      0.44 o 
   3  12   7       48.88       47.49      1.40 o 
   4  12   7       10.35       10.74      0.90 o 
   5  12   7       38.10       41.73      1.85 o 
   6  12   7       12.22       12.61      1.18 o 
  -6  13   7       50.36       55.91      1.81 o 
  -5  13   7        0.19        0.32      0.78 o 
  -4  13   7      146.51      138.89      2.18 o 
  -3  13   7        1.88        0.92      0.41 o 
  -2  13   7      300.17      287.63      2.89 o 
  -1  13   7      233.80      210.21      2.52 o 
   0  13   7        3.98        2.45      0.35 o 
   1  13   7      173.36      172.86      2.50 o 
   2  13   7       23.84       25.52      1.13 o 
   3  13   7        0.01        0.09      0.51 o 
   4  13   7      135.94      140.61      2.53 o 
   5  13   7        0.38       -0.57      0.61 o 
  -6  14   7        0.32        1.50      0.64 o 
  -5  14   7       34.97       30.11      1.47 o 
  -4  14   7       19.79       24.23      1.21 o 
  -3  14   7        0.65        0.23      0.44 o 
  -2  14   7       17.30       16.50      0.85 o 
  -1  14   7      129.16      135.60      1.91 o 
   0  14   7       60.66       53.44      1.07 o 
   1  14   7       19.31       15.86      0.98 o 
   2  14   7       10.75        4.89      0.74 o 
   3  14   7      125.21      118.88      2.30 o 
   4  14   7        0.48        0.23      0.60 o 
   5  14   7       15.52       15.38      1.25 o 
  -6  15   7        8.20        7.92      1.70 o 
  -5  15   7       19.70       18.37      1.23 o 
  -4  15   7       11.26       12.80      1.03 o 
  -3  15   7        2.31        3.49      0.59 o 
  -2  15   7      167.32      164.54      2.17 o 
  -1  15   7        6.56        4.52      0.54 o 
   0  15   7       13.47       11.39      0.70 o 
   1  15   7       10.75       11.31      0.89 o 
   2  15   7      178.64      178.32      3.08 o 
   3  15   7        6.39        5.55      0.78 o 
   4  15   7       29.60       29.05      1.45 o 
   5  15   7        0.93        0.82      0.69 o 
  -6  16   7       18.36       17.45      1.94 o 
  -5  16   7       42.28       45.17      1.70 o 
  -4  16   7        0.02        0.26      0.62 o 
  -3  16   7       71.10       72.61      1.59 o 
  -2  16   7        5.22        4.61      0.57 o 
  -1  16   7       88.38       97.33      1.65 o 
   0  16   7       17.41       17.63      1.00 o 
   1  16   7        8.36        8.24      0.93 o 
   2  16   7        0.29        0.77      0.60 o 
   3  16   7       96.39      101.78      3.03 o 
   4  16   7        2.31        2.17      0.70 o 
   5  16   7        6.84       10.42      1.45 o 
  -5  17   7       46.81       47.33      1.78 o 
  -4  17   7        0.46       -0.18      0.59 o 
  -3  17   7       12.84       15.78      0.98 o 
  -2  17   7      186.77      181.88      2.59 o 
  -1  17   7       14.30       10.58      0.72 o 
   0  17   7       58.80       58.70      1.74 o 
   1  17   7        0.14        0.74      0.62 o 
   2  17   7      153.56      149.82      2.99 o 
   3  17   7       12.01        9.91      0.97 o 
   4  17   7       14.18       15.31      1.15 o 
   5  17   7       20.34       22.61      1.52 o 
  -5  18   7       16.09       22.27      1.44 o 
  -4  18   7        0.66        1.88      0.69 o 
  -3  18   7        9.97        9.13      0.91 o 
  -2  18   7        2.84        3.89      0.59 o 
  -1  18   7       84.94       82.43      1.74 o 
   0  18   7        1.68        1.45      0.56 o 
   1  18   7        4.10        2.43      0.80 o 
   2  18   7       19.54       18.61      1.38 o 
   3  18   7      118.78      121.47      2.76 o 
   4  18   7       67.76       69.27      1.92 o 
  -5  19   7       61.72       57.26      1.99 o 
  -4  19   7        0.05       -0.42      0.68 o 
  -3  19   7       11.42       11.39      1.00 o 
  -2  19   7       62.92       61.07      1.53 o 
  -1  19   7        1.29        0.99      0.62 o 
   0  19   7       45.82       45.14      2.44 o 
   1  19   7       15.90       15.64      1.62 o 
   2  19   7       34.54       31.77      1.72 o 
   3  19   7        4.79        5.80      0.99 o 
   4  19   7        2.14        2.78      0.77 o 
  -4  20   7        0.13       -0.43      0.71 o 
  -3  20   7        1.99        1.86      0.87 o 
  -2  20   7        6.51        6.53      0.78 o 
  -1  20   7      137.24      141.23      3.29 o 
   0  20   7        0.31        0.44      0.93 o 
   1  20   7       29.77       38.84      2.32 o 
   2  20   7        3.74        2.88      1.37 o 
   3  20   7       27.49       30.04      1.71 o 
   4  20   7        7.68        6.54      0.95 o 
  -4  21   7        5.02        3.59      0.89 o 
  -3  21   7       25.64       26.74      1.41 o 
  -2  21   7       39.87       43.70      1.52 o 
  -1  21   7        1.15        2.19      0.73 o 
   0  21   7       27.71       23.99      1.85 o 
   1  21   7        0.13        0.45      1.10 o 
   2  21   7       12.94       13.00      1.31 o 
   3  21   7       38.52       36.74      2.92 o 
  -4  22   7        0.11        0.42      1.19 o 
  -3  22   7        0.96        0.17      0.63 o 
  -2  22   7       15.57       16.88      1.29 o 
  -1  22   7       34.54       42.74      1.72 o 
   0  22   7        7.31        5.47      1.28 o 
   1  22   7        0.25        0.62      1.05 o 
   2  22   7        0.02        1.00      0.94 o 
   3  22   7       11.20        8.70      1.21 o 
  -3  23   7        4.54        3.60      0.77 o 
  -2  23   7       62.38       69.12      2.37 o 
  -1  23   7        6.00        5.45      1.28 o 
   0  23   7        4.18        1.34      1.09 o 
   1  23   7        2.39        1.91      1.28 o 
   2  23   7       15.41       15.63      1.73 o 
  -2  24   7        0.30        0.60      0.90 o 
  -1  24   7       18.66       19.67      1.72 o 
   0  24   7        1.61        1.35      1.10 o 
   1  24   7        9.47        6.79      1.55 o 
   2  24   7        1.54        2.13      1.16 o 
  -1  25   7       28.50       34.13      2.45 o 
   0  25   7       20.69       27.64      2.13 o 
   1  25   7        0.02        2.26      2.06 o 
  -6   0   8        2.18        1.57      0.80 o 
  -4   0   8        2.22        1.42      0.56 o 
  -2   0   8      234.69      231.64      2.73 o 
   0   0   8       59.65       67.91      1.26 o 
   2   0   8      943.89      931.15      9.15 o 
   4   0   8        0.65        1.54      0.90 o 
   6   0   8      122.85      147.22      7.86 o 
  -7   1   8      110.72      124.58      2.38 o 
  -6   1   8       40.16       39.15      1.47 o 
  -5   1   8       12.27       12.56      0.81 o 
  -4   1   8        1.52        0.96      0.37 o 
  -3   1   8      824.00      796.20      6.16 o 
  -2   1   8        4.02        3.64      0.34 o 
  -1   1   8        3.18        2.46      0.26 o 
   0   1   8       76.16       88.21      1.01 o 
   1   1   8     1125.87     1122.14      6.66 o 
   2   1   8        1.40        0.78      0.32 o 
   3   1   8        1.59        0.68      0.43 o 
   4   1   8       42.58       47.35      1.74 o 
   5   1   8        0.43        0.66      0.80 o 
   6   1   8        3.87        0.59      2.79 o 
  -7   2   8        1.13       -0.01      0.65 o 
  -6   2   8        3.31        4.41      0.72 o 
  -5   2   8      205.30      196.03      2.47 o 
  -4   2   8       23.63       22.58      0.91 o 
  -3   2   8       50.03       51.21      1.08 o 
  -2   2   8      876.86      848.31      5.68 o 
  -1   2   8       10.01        6.56      0.34 o 
   0   2   8       98.29       74.67      0.92 o 
   1   2   8       38.29       40.96      0.71 o 
   2   2   8      281.19      262.82      2.76 o 
   3   2   8      104.25      101.54      2.25 o 
   4   2   8       13.39       13.36      1.39 o 
   5   2   8       16.84       16.14      1.85 o 
   6   2   8       51.16       57.18      3.50 o 
  -7   3   8       22.80       22.66      1.30 o 
  -6   3   8        1.43        0.27      0.54 o 
  -5   3   8        0.84        0.37      0.44 o 
  -4   3   8        0.08       -0.12      0.37 o 
  -3   3   8      357.24      353.20      3.27 o 
  -2   3   8       70.07       77.38      1.00 o 
  -1   3   8      234.94      261.50      2.00 o 
   0   3   8        2.35        1.11      0.23 o 
   1   3   8      235.43      246.51      2.10 o 
   2   3   8       41.18       36.13      1.24 o 
   3   3   8        0.77        0.51      0.48 o 
   4   3   8       92.13       89.33      2.15 o 
   5   3   8       41.74       40.72      1.41 o 
   6   3   8        1.92        0.69      1.27 o 
  -7   4   8        6.00        5.70      0.88 o 
  -6   4   8        4.18        5.92      0.72 o 
  -5   4   8       42.67       41.66      1.17 o 
  -4   4   8      247.99      245.83      2.58 o 
  -3   4   8        0.02        0.08      0.35 o 
  -2   4   8        2.57        0.51      0.26 o 
  -1   4   8       31.37       34.81      0.63 o 
   0   4   8      491.25      509.20      3.23 o 
   1   4   8        3.99        2.66      0.30 o 
   2   4   8        7.52        4.45      0.47 o 
   3   4   8       42.73       41.46      1.21 o 
   4   4   8        0.11       -0.16      0.70 o 
   5   4   8        1.20        1.04      0.58 o 
   6   4   8       69.42       72.87      3.90 o 
  -7   5   8       12.81       13.66      1.08 o 
  -6   5   8        0.55       -0.38      0.56 o 
  -5   5   8       12.14       10.13      0.71 o 
  -4   5   8      118.78      119.00      1.65 o 
  -3   5   8      427.59      420.83      3.89 o 
  -2   5   8        1.10        0.26      0.29 o 
  -1   5   8      123.76      138.90      1.33 o 
   0   5   8      336.83      354.42      2.52 o 
   1   5   8      167.74      170.58      1.68 o 
   2   5   8       16.31       13.72      0.65 o 
   3   5   8        5.71        6.82      0.65 o 
   4   5   8        7.73        5.84      1.33 o 
   5   5   8       36.39       37.51      1.44 o 
   6   5   8        2.77        0.36      0.98 o 
  -7   6   8        1.25        0.26      0.56 o 
  -6   6   8       22.08       21.91      1.20 o 
  -5   6   8       23.05       19.81      0.96 o 
  -4   6   8       23.97       22.77      0.86 o 
  -3   6   8       36.02       37.18      0.93 o 
  -2   6   8       93.46       88.41      1.25 o 
  -1   6   8       26.14       30.00      0.63 o 
   0   6   8       16.12       16.70      0.50 o 
   1   6   8        7.03       12.36      0.55 o 
   2   6   8      148.19      141.65      1.77 o 
   3   6   8        1.43        3.07      0.60 o 
   4   6   8       73.48       60.30      1.71 o 
   5   6   8       11.24       13.58      1.04 o 
   6   6   8       36.95       34.24      3.18 o 
  -7   7   8       38.97       41.39      1.64 o 
  -6   7   8       12.53       10.19      0.89 o 
  -5   7   8        6.20        6.36      0.66 o 
  -4   7   8       35.18       33.77      1.10 o 
  -3   7   8     1820.96     1744.80     10.80 o 
  -2   7   8        1.34        2.21      0.36 o 
  -1   7   8      243.18      248.00      1.93 o 
   0   7   8      159.07      158.90      1.46 o 
   1   7   8       11.72       17.87      0.67 o 
   2   7   8       29.82       29.63      0.91 o 
   3   7   8      346.60      341.87      3.81 o 
   4   7   8       18.21       16.21      1.08 o 
   5   7   8       24.05       23.03      1.17 o 
   6   7   8        3.76        2.78      0.70 o 
  -7   8   8        0.81        0.75      0.69 o 
  -6   8   8        6.99        7.41      0.90 o 
  -5   8   8        3.54        3.13      0.63 o 
  -4   8   8      449.01      413.95      3.95 o 
  -3   8   8      206.65      183.19      2.01 o 
  -2   8   8      289.24      258.14      2.36 o 
  -1   8   8      130.60      119.36      1.24 o 
   0   8   8      123.09      117.16      1.20 o 
   1   8   8      587.77      548.83      5.02 o 
   2   8   8      560.98      532.02      5.41 o 
   3   8   8        0.09       -0.06      0.45 o 
   4   8   8        5.06        4.44      0.73 o 
   5   8   8        3.51        2.83      0.68 o 
   6   8   8       50.43       54.83      2.68 o 
  -6   9   8        0.17        0.91      0.63 o 
  -5   9   8       12.57       11.62      0.88 o 
  -4   9   8        0.71        0.54      0.42 o 
  -3   9   8      250.07      237.84      2.37 o 
  -2   9   8      396.93      379.72      3.11 o 
  -1   9   8       19.67       30.46      0.91 o 
   0   9   8       37.00       34.45      0.69 o 
   1   9   8      847.42      817.58      6.64 o 
   2   9   8        2.31        4.52      0.62 o 
   3   9   8        6.18        8.64      0.84 o 
   4   9   8        3.86        4.02      0.67 o 
   5   9   8       42.13       46.82      1.69 o 
   6   9   8        5.23        4.95      0.89 o 
  -6  10   8        1.03        1.91      0.68 o 
  -5  10   8       22.29       18.22      1.07 o 
  -4  10   8       66.03       62.52      1.26 o 
  -3  10   8        2.41        2.51      0.44 o 
  -2  10   8       62.49       58.75      1.15 o 
  -1  10   8      701.14      708.65      4.99 o 
   0  10   8       54.42       58.96      0.92 o 
   1  10   8        5.89        8.53      0.63 o 
   2  10   8      176.87      176.31      2.48 o 
   3  10   8      130.20      124.00      2.19 o 
   4  10   8        2.63        4.34      0.65 o 
   5  10   8        0.22       -0.46      0.52 o 
   6  10   8       47.79       48.08      2.10 o 
  -6  11   8        2.66        3.60      0.79 o 
  -5  11   8       12.44        9.43      0.86 o 
  -4  11   8        5.00        5.72      0.57 o 
  -3  11   8      145.00      141.24      1.77 o 
  -2  11   8       45.46       44.71      1.22 o 
  -1  11   8      139.27      139.28      1.72 o 
   0  11   8      279.07      257.55      2.45 o 
   1  11   8      362.43      355.63      3.59 o 
   2  11   8        6.82        8.23      0.70 o 
   3  11   8       17.64       22.89      1.14 o 
   4  11   8       16.24       15.16      1.11 o 
   5  11   8       24.81       28.35      1.48 o 
  -6  12   8       42.27       50.82      1.85 o 
  -5  12   8        3.48        2.31      0.70 o 
  -4  12   8       25.04       25.34      1.10 o 
  -3  12   8        2.05        1.93      0.45 o 
  -2  12   8       32.72       30.31      0.96 o 
  -1  12   8      241.08      213.93      2.25 o 
   0  12   8        1.51        1.54      0.41 o 
   1  12   8       82.79       85.40      1.71 o 
   2  12   8      110.67      116.17      2.04 o 
   3  12   8        1.07        0.59      0.51 o 
   4  12   8        0.83       -0.22      0.60 o 
   5  12   8        6.14        4.21      0.81 o 
  -6  13   8        9.48       10.51      1.03 o 
  -5  13   8        1.80        1.40      0.76 o 
  -4  13   8        8.38        8.51      0.89 o 
  -3  13   8        7.91        5.17      0.55 o 
  -2  13   8       55.92       44.89      1.07 o 
  -1  13   8      244.97      222.18      2.67 o 
   0  13   8        3.45        4.23      0.48 o 
   1  13   8      160.38      157.60      2.41 o 
   2  13   8        0.01        0.46      0.48 o 
   3  13   8        6.27        6.71      0.80 o 
   4  13   8        0.13        0.04      0.61 o 
   5  13   8        1.34        1.54      0.77 o 
  -6  14   8        1.04       -0.32      1.18 o 
  -5  14   8        0.98        1.14      0.70 o 
  -4  14   8       13.01       13.37      1.04 o 
  -3  14   8       21.12       22.53      0.96 o 
  -2  14   8       37.19       38.18      1.06 o 
  -1  14   8       13.49       14.20      0.81 o 
   0  14   8       79.39       71.02      1.46 o 
   1  14   8       13.73       12.47      0.84 o 
   2  14   8       66.16       73.00      1.79 o 
   3  14   8       18.25       20.47      1.18 o 
   4  14   8        0.60       -0.06      0.67 o 
   5  14   8       15.20       14.88      1.20 o 
  -6  15   8        0.12       -0.02      0.87 o 
  -5  15   8        2.53        1.62      0.72 o 
  -4  15   8        1.42        0.96      0.63 o 
  -3  15   8       80.26       86.08      1.72 o 
  -2  15   8        5.58        4.93      0.61 o 
  -1  15   8        5.43        3.72      0.59 o 
   0  15   8       13.11       12.60      0.98 o 
   1  15   8      225.35      239.60      3.24 o 
   2  15   8        6.85        8.17      0.85 o 
   3  15   8       11.27       10.56      1.01 o 
   4  15   8        5.32        5.80      0.88 o 
   5  15   8       13.84       13.59      1.34 o 
  -5  16   8       51.74       47.82      1.81 o 
  -4  16   8       57.14       59.80      1.80 o 
  -3  16   8       22.03       25.89      1.20 o 
  -2  16   8      133.09      141.73      2.26 o 
  -1  16   8        1.52        0.39      0.42 o 
   0  16   8       54.46       55.30      1.81 o 
   1  16   8       28.97       28.96      1.31 o 
   2  16   8      112.70      117.21      2.52 o 
   3  16   8        1.28        1.80      0.76 o 
   4  16   8        3.47        4.57      1.38 o 
   5  16   8        0.16        0.92      0.87 o 
  -5  17   8        5.68        4.67      0.94 o 
  -4  17   8        0.08        0.89      0.69 o 
  -3  17   8      109.85      113.99      2.27 o 
  -2  17   8        1.49        1.25      0.57 o 
  -1  17   8        3.24        3.30      0.78 o 
   0  17   8       12.56       15.38      1.29 o 
   1  17   8       78.56       86.42      2.97 o 
   2  17   8        7.47        7.36      0.92 o 
   3  17   8       53.07       61.99      1.93 o 
   4  17   8       31.48       30.64      1.54 o 
  -5  18   8       56.92       61.38      2.12 o 
  -4  18   8       17.22       15.34      1.20 o 
  -3  18   8        1.66        0.03      0.64 o 
  -2  18   8       10.38       12.02      0.93 o 
  -1  18   8        0.42        0.46      0.66 o 
   0  18   8       37.00       38.65      1.86 o 
   1  18   8       29.58       30.25      1.98 o 
   2  18   8       56.97       59.07      1.89 o 
   3  18   8        3.04        3.28      0.82 o 
   4  18   8        0.16        0.47      0.76 o 
  -4  19   8       13.35       14.88      1.20 o 
  -3  19   8       14.27       12.66      1.10 o 
  -2  19   8        5.09        2.16      0.64 o 
  -1  19   8       10.77       15.04      1.35 o 
   0  19   8        1.49        1.60      0.97 o 
   1  19   8        2.82        2.34      0.99 o 
   2  19   8       12.87       15.09      1.22 o 
   3  19   8       43.38       49.40      1.97 o 
   4  19   8       17.15       21.09      1.56 o 
  -4  20   8       45.54       44.25      1.81 o 
  -3  20   8       14.81       14.04      1.23 o 
  -2  20   8       31.83       33.75      1.41 o 
  -1  20   8        2.03        1.47      0.83 o 
   0  20   8        8.88        7.75      1.85 o 
   1  20   8       15.24       13.86      1.83 o 
   2  20   8       11.44       13.43      1.20 o 
   3  20   8        5.56        5.78      0.99 o 
  -4  21   8        0.81        0.05      0.86 o 
  -3  21   8        2.46        1.95      0.73 o 
  -2  21   8       34.00       31.97      1.84 o 
  -1  21   8       26.89       32.22      1.66 o 
   0  21   8       25.38       22.18      2.07 o 
   1  21   8       18.33       20.19      2.24 o 
   2  21   8       13.35       17.92      1.62 o 
   3  21   8       22.76       23.81      2.04 o 
  -3  22   8        0.07        1.24      0.73 o 
  -2  22   8        4.88        7.64      1.16 o 
  -1  22   8       18.15       19.98      1.81 o 
   0  22   8        1.84        0.45      1.02 o 
   1  22   8       10.73        9.10      2.03 o 
   2  22   8       31.15       34.96      2.29 o 
  -2  23   8        0.11        0.07      0.87 o 
  -1  23   8        0.42       -0.40      0.98 o 
   0  23   8        0.22       -0.21      1.04 o 
   1  23   8       31.36       35.52      2.46 o 
   2  23   8        0.68        1.66      1.13 o 
  -2  24   8        5.06        7.49      2.65 o 
  -1  24   8        5.83        9.00      1.61 o 
   0  24   8        2.78        0.11      1.15 o 
   1  24   8        1.59        2.44      1.26 o 
  -7   0   9       14.40       19.67      1.59 o 
  -5   0   9      158.76      157.00      3.58 o 
  -3   0   9       70.74       68.72      1.90 o 
  -1   0   9      230.29      224.64      2.70 o 
   1   0   9      312.94      309.98      4.18 o 
   3   0   9      265.04      257.83      6.51 o 
   5   0   9       22.62       18.63      1.81 o 
  -7   1   9        8.58        8.21      0.92 o 
  -6   1   9       42.77       42.00      1.39 o 
  -5   1   9       64.09       63.83      1.60 o 
  -4   1   9       36.72       35.95      1.06 o 
  -3   1   9      113.49      112.49      1.63 o 
  -2   1   9       51.64       55.65      0.95 o 
  -1   1   9       71.63       79.71      1.02 o 
   0   1   9      263.63      277.83      2.21 o 
   1   1   9        9.64       10.50      0.55 o 
   2   1   9      104.02      112.68      1.68 o 
   3   1   9        4.74        2.50      0.99 o 
   4   1   9      169.81      169.55      3.60 o 
   5   1   9        5.60        6.22      1.32 o 
   6   1   9       19.12       25.54      3.12 o 
  -7   2   9        0.16        0.05      0.63 o 
  -6   2   9        6.22        5.30      0.73 o 
  -5   2   9      116.35      109.24      2.08 o 
  -4   2   9       56.05       54.19      1.27 o 
  -3   2   9      119.32      121.25      1.71 o 
  -2   2   9        9.90       12.13      0.54 o 
  -1   2   9      161.61      162.47      1.51 o 
   0   2   9        7.91        8.98      0.42 o 
   1   2   9      307.41      310.35      2.66 o 
   2   2   9       11.38       11.19      0.68 o 
   3   2   9      126.98      134.60      2.78 o 
   4   2   9       82.80       76.56      2.12 o 
   5   2   9       15.92       17.78      1.26 o 
   6   2   9        2.04        2.01      2.36 o 
  -7   3   9        1.73        1.83      0.71 o 
  -6   3   9       19.02       18.66      1.06 o 
  -5   3   9       49.13       51.36      1.40 o 
  -4   3   9       87.13       85.89      1.68 o 
  -3   3   9       68.76       68.97      1.28 o 
  -2   3   9       38.93       35.92      0.86 o 
  -1   3   9      154.29      151.92      1.49 o 
   0   3   9      202.75      208.19      1.78 o 
   1   3   9      100.49      107.86      1.34 o 
   2   3   9        2.75        2.19      0.50 o 
   3   3   9        0.92       -0.55      0.55 o 
   4   3   9      171.03      173.70      3.65 o 
   5   3   9       13.50       10.79      1.06 o 
   6   3   9        9.80        6.29      2.51 o 
  -7   4   9        1.96        1.22      0.57 o 
  -6   4   9       14.20       13.45      0.95 o 
  -5   4   9      129.56      121.38      2.12 o 
  -4   4   9        8.62        9.08      0.67 o 
  -3   4   9        0.03       -0.38      0.44 o 
  -2   4   9       10.61       12.40      0.59 o 
  -1   4   9      286.21      294.79      2.24 o 
   0   4   9       76.10       76.17      0.95 o 
   1   4   9      464.47      476.26      3.72 o 
   2   4   9        1.86       -0.05      0.35 o 
   3   4   9      301.49      289.30      4.51 o 
   4   4   9       20.26       21.10      1.44 o 
   5   4   9       74.72       76.10      2.06 o 
   6   4   9        0.45        0.70      1.27 o 
  -7   5   9        0.10        0.05      0.66 o 
  -6   5   9        7.01        4.82      0.77 o 
  -5   5   9       68.63       65.55      1.56 o 
  -4   5   9        5.10        4.04      0.52 o 
  -3   5   9       16.04       16.96      0.74 o 
  -2   5   9       36.20       37.86      0.88 o 
  -1   5   9      157.09      156.44      1.54 o 
   0   5   9     1165.23     1167.26      6.67 o 
   1   5   9        0.84        1.17      0.34 o 
   2   5   9       29.78       29.37      1.09 o 
   3   5   9        6.02        7.82      0.81 o 
   4   5   9       36.63       36.74      1.54 o 
   5   5   9        5.80        8.23      0.87 o 
   6   5   9       16.38       18.56      1.41 o 
  -7   6   9        0.92       -0.18      0.68 o 
  -6   6   9       19.18       20.75      1.28 o 
  -5   6   9        0.35        0.28      0.52 o 
  -4   6   9      136.58      134.31      1.84 o 
  -3   6   9      121.27      120.72      1.59 o 
  -2   6   9        5.19        9.57      0.56 o 
  -1   6   9      281.25      298.76      2.36 o 
   0   6   9       11.71       12.97      0.57 o 
   1   6   9       16.31       14.69      0.67 o 
   2   6   9       25.19       25.52      0.95 o 
   3   6   9       10.10       12.58      0.84 o 
   4   6   9        2.03        1.27      0.65 o 
   5   6   9       12.22       12.44      1.35 o 
   6   6   9        0.72        0.56      0.76 o 
  -6   7   9        7.35        7.56      0.88 o 
  -5   7   9       73.71       70.16      1.64 o 
  -4   7   9       82.32       84.64      1.46 o 
  -3   7   9        1.41        0.21      0.39 o 
  -2   7   9       81.98       79.14      1.22 o 
  -1   7   9       17.93       16.25      0.57 o 
   0   7   9      237.44      236.73      2.18 o 
   1   7   9      223.50      213.37      2.61 o 
   2   7   9      207.79      190.91      2.24 o 
   3   7   9       34.69       30.48      1.15 o 
   4   7   9       39.93       34.53      1.43 o 
   5   7   9        9.86        9.69      1.10 o 
   6   7   9        3.91        5.02      0.84 o 
  -6   8   9       13.22       15.37      1.12 o 
  -5   8   9       65.47       72.25      1.69 o 
  -4   8   9       26.26       26.02      0.96 o 
  -3   8   9      248.65      237.99      2.57 o 
  -2   8   9       25.32       24.04      0.77 o 
  -1   8   9      399.90      407.39      3.12 o 
   0   8   9       66.09       65.89      1.02 o 
   1   8   9      544.32      532.77      4.77 o 
   2   8   9      290.57      274.35      3.00 o 
   3   8   9       12.57       12.37      0.88 o 
   4   8   9       18.12       14.01      1.10 o 
   5   8   9       39.41       44.57      1.74 o 
   6   8   9        7.74       10.29      3.02 o 
  -6   9   9       51.03       50.49      1.66 o 
  -5   9   9        0.00       -0.31      0.56 o 
  -4   9   9       17.49       19.17      0.86 o 
  -3   9   9       27.29       23.47      0.85 o 
  -2   9   9       36.48       36.01      0.89 o 
  -1   9   9      314.43      309.63      2.82 o 
   0   9   9      331.05      335.61      2.75 o 
   1   9   9       77.10       79.54      2.18 o 
   2   9   9       19.22       16.89      0.91 o 
   3   9   9        2.71        1.64      0.58 o 
   4   9   9       92.16       85.14      2.22 o 
   5   9   9       18.34       16.19      1.18 o 
  -6  10   9        5.58        6.82      0.87 o 
  -5  10   9       92.20       94.08      2.01 o 
  -4  10   9       29.03       26.72      0.99 o 
  -3  10   9       19.52       22.82      0.85 o 
  -2  10   9       42.59       46.77      1.00 o 
  -1  10   9      511.06      493.89      3.98 o 
   0  10   9      716.64      702.68      5.95 o 
   1  10   9       11.26       10.03      0.69 o 
   2  10   9        3.03        2.99      0.55 o 
   3  10   9       12.63       11.85      0.96 o 
   4  10   9        3.22        2.49      0.73 o 
   5  10   9       52.80       53.88      1.81 o 
  -6  11   9        0.42       -0.25      0.62 o 
  -5  11   9        1.51       -0.04      0.56 o 
  -4  11   9      160.58      156.98      2.40 o 
  -3  11   9        6.99        5.83      0.54 o 
  -2  11   9       48.82       46.78      1.10 o 
  -1  11   9       92.68       86.00      1.39 o 
   0  11   9       71.33       80.16      1.57 o 
   1  11   9       14.05       13.46      0.77 o 
   2  11   9       23.31       23.86      1.08 o 
   3  11   9       74.90       72.28      1.93 o 
   4  11   9       52.69       54.15      1.72 o 
   5  11   9        0.05       -0.60      0.60 o 
  -6  12   9       13.34       10.70      1.65 o 
  -5  12   9       25.09       27.28      1.43 o 
  -4  12   9        3.94        2.16      0.67 o 
  -3  12   9        3.51        3.82      0.52 o 
  -2  12   9        7.41        8.99      0.61 o 
  -1  12   9        1.34        2.56      0.46 o 
   0  12   9       63.20       61.18      1.61 o 
   1  12   9       38.25       36.51      1.21 o 
   2  12   9        3.77        2.75      0.63 o 
   3  12   9       44.02       37.08      1.53 o 
   4  12   9        5.67        5.38      0.82 o 
   5  12   9       14.71       16.01      1.23 o 
  -6  13   9       10.46       12.39      1.46 o 
  -5  13   9       23.96       22.39      1.34 o 
  -4  13   9       15.13       18.74      1.28 o 
  -3  13   9       59.23       57.26      1.27 o 
  -2  13   9       15.53       15.13      0.81 o 
  -1  13   9        3.87        6.01      0.75 o 
   0  13   9       33.04       36.36      1.41 o 
   1  13   9       18.75       17.63      0.98 o 
   2  13   9       19.11       20.00      1.12 o 
   3  13   9        4.01        4.23      0.76 o 
   4  13   9       22.10       20.72      1.43 o 
   5  13   9       35.06       31.08      1.62 o 
  -5  14   9       26.05       29.50      1.53 o 
  -4  14   9        1.37        0.44      0.64 o 
  -3  14   9        0.19       -0.23      0.45 o 
  -2  14   9        0.44        0.97      0.45 o 
  -1  14   9       70.00       70.55      1.69 o 
   0  14   9       94.35       91.04      2.02 o 
   1  14   9       60.39       60.47      1.63 o 
   2  14   9        2.14        1.34      0.63 o 
   3  14   9       39.49       38.28      1.61 o 
   4  14   9       10.34       11.71      1.19 o 
   5  14   9       25.34       31.59      1.66 o 
  -5  15   9        1.64        1.60      0.78 o 
  -4  15   9       37.31       35.84      1.60 o 
  -3  15   9        1.48        1.52      0.61 o 
  -2  15   9        0.13        0.76      0.52 o 
  -1  15   9        2.77        3.26      1.12 o 
   0  15   9       99.00       95.17      2.37 o 
   1  15   9       27.78       26.46      1.29 o 
   2  15   9       14.48       19.73      1.70 o 
   3  15   9        2.87        2.37      0.84 o 
   4  15   9      105.55      108.34      2.83 o 
  -5  16   9       83.42       82.54      2.24 o 
  -4  16   9        2.91        3.31      0.79 o 
  -3  16   9       84.35       91.09      2.04 o 
  -2  16   9        0.00       -0.13      0.51 o 
  -1  16   9       46.58       45.89      1.81 o 
   0  16   9        6.91        5.65      0.97 o 
   1  16   9      111.21      116.68      2.48 o 
   2  16   9        3.69        4.01      0.80 o 
   3  16   9        6.30        7.71      0.99 o 
   4  16   9        2.44        1.89      1.25 o 
  -5  17   9       16.18       19.51      1.48 o 
  -4  17   9       39.94       39.80      1.72 o 
  -3  17   9        2.76        0.90      0.68 o 
  -2  17   9        0.20        0.04      0.52 o 
  -1  17   9       17.10       15.83      1.74 o 
   0  17   9      146.38      155.92      3.43 o 
   1  17   9       69.52       72.71      2.66 o 
   2  17   9        9.23       10.99      1.07 o 
   3  17   9        1.64        1.62      0.76 o 
   4  17   9       12.94       11.10      1.16 o 
  -4  18   9       29.05       34.33      1.68 o 
  -3  18   9        0.00       -0.65      0.65 o 
  -2  18   9        0.08        0.62      0.66 o 
  -1  18   9        9.30        7.10      1.38 o 
   0  18   9        4.63        3.62      1.29 o 
   1  18   9       33.09       37.90      3.32 o 
   2  18   9        0.12        0.37      0.67 o 
   3  18   9        4.25        4.52      0.93 o 
   4  18   9        9.34       12.01      1.68 o 
  -4  19   9       16.41       16.68      1.31 o 
  -3  19   9        0.11       -0.69      0.69 o 
  -2  19   9       10.00        9.74      1.06 o 
  -1  19   9       13.64       13.49      1.74 o 
   0  19   9       47.34       52.54      2.32 o 
   1  19   9       17.44       12.45      1.54 o 
   2  19   9        4.91        6.52      1.04 o 
   3  19   9        0.08        0.68      0.77 o 
  -4  20   9        0.09        0.11      0.80 o 
  -3  20   9        0.03        0.01      0.71 o 
  -2  20   9        0.03        0.50      1.45 o 
  -1  20   9        4.19        3.75      1.03 o 
   0  20   9        0.29       -0.86      0.86 o 
   1  20   9       14.00       16.28      1.66 o 
   2  20   9       17.86       16.60      1.76 o 
   3  20   9        7.24        6.88      1.05 o 
  -3  21   9        1.23        2.92      0.92 o 
  -2  21   9       22.96       17.68      4.32 o 
  -1  21   9       14.41       16.94      2.32 o 
   0  21   9        4.31        5.88      1.27 o 
   1  21   9       31.33       33.66      2.34 o 
   2  21   9        0.01       -0.91      0.92 o 
  -3  22   9        0.22        1.38      0.87 o 
  -2  22   9        0.96        2.60      1.49 o 
  -1  22   9       40.27       42.14      2.21 o 
   0  22   9        5.27        2.66      1.20 o 
   1  22   9        0.45       -0.76      0.92 o 
   2  22   9        0.59       -1.17      1.45 o 
  -2  23   9       60.25       66.43      4.24 o 
  -1  23   9       18.19       29.68      2.34 o 
   0  23   9       29.71       27.99      2.40 o 
   1  23   9        0.96        2.02      1.11 o 
  -6   0  10       94.33       91.34      2.69 o 
  -4   0  10       22.98       20.63      1.34 o 
  -2   0  10       32.68       33.08      1.14 o 
   0   0  10       14.12       10.20      0.88 o 
   2   0  10        4.87        4.37      0.84 o 
   4   0  10      358.25      340.52      8.30 o 
   6   0  10        2.77        4.76      2.15 o 
  -7   1  10       12.11       10.80      1.20 o 
  -6   1  10        4.27        3.58      0.71 o 
  -5   1  10       66.92       70.70      1.84 o 
  -4   1  10       16.36       16.20      0.87 o 
  -3   1  10       15.34       14.13      0.78 o 
  -2   1  10      214.00      212.59      2.08 o 
  -1   1  10      254.52      239.51      2.33 o 
   0   1  10        2.88        4.63      0.39 o 
   1   1  10       14.87       14.63      0.65 o 
   2   1  10       26.91       28.92      1.06 o 
   3   1  10      231.17      224.32      4.36 o 
   4   1  10       31.68       27.08      1.92 o 
   5   1  10        6.11        5.26      1.04 o 
   6   1  10        2.30        0.64      1.45 o 
  -7   2  10        9.25        9.22      1.16 o 
  -6   2  10       62.37       72.32      1.79 o 
  -5   2  10       34.70       33.45      1.31 o 
  -4   2  10        2.02        1.47      0.48 o 
  -3   2  10       15.38       16.67      0.85 o 
  -2   2  10       45.54       47.00      1.02 o 
  -1   2  10       49.93       48.07      0.95 o 
   0   2  10       12.04        6.17      0.43 o 
   1   2  10       28.47       28.80      0.81 o 
   2   2  10        7.61        7.25      0.92 o 
   3   2  10        6.78        3.92      0.80 o 
   4   2  10      180.08      185.30      4.50 o 
   5   2  10        4.21        4.74      1.04 o 
   6   2  10        8.35        2.45      8.06 o 
  -6   3  10       16.89       16.24      1.05 o 
  -5   3  10      161.78      164.50      2.56 o 
  -4   3  10       33.45       35.33      1.10 o 
  -3   3  10      117.18      114.44      1.67 o 
  -2   3  10       11.59       11.98      0.64 o 
  -1   3  10      124.42      109.40      1.40 o 
   0   3  10       79.76       73.52      1.11 o 
   1   3  10        9.26       10.02      0.68 o 
   2   3  10        5.17        3.63      0.55 o 
   3   3  10      309.29      289.83      5.24 o 
   4   3  10       14.49       14.31      1.35 o 
   5   3  10        1.62        0.52      0.62 o 
  -6   4  10       15.55       18.36      1.15 o 
  -5   4  10        2.63        2.32      0.64 o 
  -4   4  10       56.62       51.54      1.27 o 
  -3   4  10       38.30       36.49      1.05 o 
  -2   4  10      135.84      135.80      1.69 o 
  -1   4  10        1.89        2.07      0.34 o 
   0   4  10      189.94      178.77      1.84 o 
   1   4  10      129.01      125.91      1.85 o 
   2   4  10      160.07      151.51      2.31 o 
   3   4  10       18.14       14.64      1.20 o 
   4   4  10       77.02       72.82      2.18 o 
   5   4  10        1.80        1.92      0.70 o 
  -6   5  10       11.15        9.88      0.97 o 
  -5   5  10        0.05        0.12      0.55 o 
  -4   5  10      294.50      283.30      3.29 o 
  -3   5  10      394.89      373.83      3.78 o 
  -2   5  10       16.18       14.04      0.67 o 
  -1   5  10      156.42      157.64      1.68 o 
   0   5  10       12.08       12.92      0.59 o 
   1   5  10       44.88       45.88      1.49 o 
   2   5  10       31.59       34.21      1.08 o 
   3   5  10       85.87       84.37      2.29 o 
   4   5  10        0.37        0.35      0.65 o 
   5   5  10        0.81       -0.13      0.75 o 
  -6   6  10       12.88       14.28      1.33 o 
  -5   6  10       14.51       13.29      0.93 o 
  -4   6  10       10.60        8.12      0.66 o 
  -3   6  10       49.06       45.99      1.09 o 
  -2   6  10      179.59      179.07      2.02 o 
  -1   6  10       66.29       66.31      1.06 o 
   0   6  10       24.24       24.71      0.76 o 
   1   6  10       91.38       95.63      1.52 o 
   2   6  10        1.14        0.76      0.43 o 
   3   6  10        0.34       -0.10      0.58 o 
   4   6  10       18.99       18.63      1.32 o 
   5   6  10        4.69        2.55      0.63 o 
  -6   7  10       14.44       10.62      1.01 o 
  -5   7  10       37.63       37.19      1.36 o 
  -4   7  10       16.85       16.28      0.82 o 
  -3   7  10       32.94       31.58      0.91 o 
  -2   7  10       42.72       45.08      0.98 o 
  -1   7  10      171.89      168.49      1.81 o 
   0   7  10       12.66       11.20      0.59 o 
   1   7  10       24.16       25.44      0.90 o 
   2   7  10        4.66        2.91      0.46 o 
   3   7  10       12.84       15.22      1.19 o 
   4   7  10        6.37        5.35      0.97 o 
   5   7  10        6.07        6.67      0.97 o 
  -6   8  10       23.69       27.71      1.56 o 
  -5   8  10       41.37       41.12      1.38 o 
  -4   8  10       13.99       13.70      0.80 o 
  -3   8  10        8.59        7.45      0.57 o 
  -2   8  10       38.87       39.99      0.95 o 
  -1   8  10       74.58       70.25      1.17 o 
   0   8  10      265.14      254.60      2.87 o 
   1   8  10        2.66        2.10      0.49 o 
   2   8  10        0.08       -0.02      0.52 o 
   3   8  10        0.27        0.37      0.58 o 
   4   8  10       33.79       29.91      1.59 o 
   5   8  10        9.28       11.08      1.10 o 
  -6   9  10        0.41        1.86      0.84 o 
  -5   9  10       23.25       26.36      1.41 o 
  -4   9  10       45.14       40.38      1.27 o 
  -3   9  10        7.56        6.62      0.57 o 
  -2   9  10       65.22       62.18      1.17 o 
  -1   9  10      656.41      637.53      5.04 o 
   0   9  10      310.38      342.69      3.68 o 
   1   9  10       38.46       40.69      1.17 o 
   2   9  10       71.49       63.79      1.56 o 
   3   9  10       82.61       79.15      1.99 o 
   4   9  10        0.42        0.03      0.60 o 
   5   9  10        9.69       11.04      1.13 o 
  -6  10  10       30.88       29.35      1.51 o 
  -5  10  10        0.26        0.29      0.60 o 
  -4  10  10        3.29        5.41      0.69 o 
  -3  10  10       80.26       70.21      1.39 o 
  -2  10  10      282.36      274.14      2.64 o 
  -1  10  10       15.27       13.59      0.75 o 
   0  10  10      129.24      123.05      2.06 o 
   1  10  10       38.96       42.64      1.21 o 
   2  10  10       57.71       58.44      1.66 o 
   3  10  10        0.69        1.94      0.66 o 
   4  10  10       77.00       82.43      2.31 o 
   5  10  10        0.01       -0.57      0.62 o 
  -6  11  10        0.00       -0.68      0.68 o 
  -5  11  10        8.00        7.91      0.86 o 
  -4  11  10        0.43        0.75      0.51 o 
  -3  11  10       18.71       19.17      0.87 o 
  -2  11  10       21.24       20.71      0.87 o 
  -1  11  10       30.86       34.47      1.01 o 
   0  11  10      144.87      133.12      2.41 o 
   1  11  10       10.54        9.82      0.93 o 
   2  11  10        0.07        0.94      0.54 o 
   3  11  10      113.37      116.78      2.37 o 
   4  11  10        0.89        1.11      0.80 o 
   5  11  10        2.12        1.51      0.76 o 
  -6  12  10        8.31        9.01      1.15 o 
  -5  12  10       23.60       19.28      1.28 o 
  -4  12  10        0.76        0.88      0.67 o 
  -3  12  10        3.09        1.91      0.54 o 
  -2  12  10        0.16        1.61      0.49 o 
  -1  12  10        0.86        0.56      0.50 o 
   0  12  10        3.63        4.88      0.74 o 
   1  12  10        0.67        0.89      0.55 o 
   2  12  10      125.99      122.97      2.34 o 
   3  12  10        1.68        1.15      0.67 o 
   4  12  10       10.76        9.96      1.07 o 
   5  12  10        7.49        7.18      1.01 o 
  -5  13  10       10.33       11.28      1.08 o 
  -4  13  10        0.02       -0.28      0.59 o 
  -3  13  10       86.65       87.89      1.65 o 
  -2  13  10       13.19       13.35      0.78 o 
  -1  13  10        5.70        4.79      0.72 o 
   0  13  10        0.20        0.11      0.88 o 
   1  13  10       34.52       37.48      1.40 o 
   2  13  10       29.67       31.48      1.36 o 
   3  13  10       73.81       69.04      2.72 o 
   4  13  10        7.38        8.13      1.08 o 
  -5  14  10       19.30       19.15      1.32 o 
  -4  14  10        8.81        6.57      1.40 o 
  -3  14  10        0.20        0.67      0.52 o 
  -2  14  10      104.04      107.79      2.01 o 
  -1  14  10       31.07       24.17      1.39 o 
   0  14  10        1.08        0.66      0.63 o 
   1  14  10        2.30        0.89      0.83 o 
   2  14  10       76.20       73.71      2.00 o 
   3  14  10        1.08       -0.20      0.73 o 
   4  14  10       59.32       62.75      2.03 o 
  -5  15  10       49.35       57.52      1.99 o 
  -4  15  10       15.86       15.64      1.27 o 
  -3  15  10        0.04        0.49      0.65 o 
  -2  15  10        2.68        2.53      0.56 o 
  -1  15  10       34.07       40.23      1.74 o 
   0  15  10        2.24        0.78      1.05 o 
   1  15  10        1.40        1.34      0.89 o 
   2  15  10        3.21        2.78      1.38 o 
   3  15  10       77.83       75.71      2.37 o 
   4  15  10        0.01        1.05      0.77 o 
  -5  16  10        5.31        3.72      1.03 o 
  -4  16  10       27.77       32.28      1.62 o 
  -3  16  10        5.85        3.22      0.79 o 
  -2  16  10       34.65       41.54      1.60 o 
  -1  16  10        3.91        3.38      0.85 o 
   0  16  10       41.00       42.28      2.59 o 
   1  16  10       22.09       24.04      1.81 o 
   2  16  10        2.54        3.77      0.78 o 
   3  16  10        4.47        3.71      1.47 o 
   4  16  10       30.35       31.25      2.02 o 
  -4  17  10       28.13       30.28      1.61 o 
  -3  17  10       14.62       15.85      1.19 o 
  -2  17  10       18.84       17.05      1.34 o 
  -1  17  10       22.06       22.42      1.78 o 
   0  17  10        0.34        0.91      0.89 o 
   1  17  10       10.11       15.04      1.54 o 
   2  17  10        0.47       -0.36      0.83 o 
   3  17  10       38.54       38.14      1.96 o 
  -4  18  10        0.04        1.35      0.81 o 
  -3  18  10        2.79        3.45      0.83 o 
  -2  18  10       73.91       74.24      2.51 o 
  -1  18  10        3.34        1.06      0.84 o 
   0  18  10        0.14        1.53      0.99 o 
   1  18  10        0.74        0.29      0.99 o 
   2  18  10       46.06       45.50      2.15 o 
   3  18  10        4.98        4.71      0.99 o 
  -4  19  10        0.90        0.15      0.83 o 
  -3  19  10       15.24       15.07      1.23 o 
  -2  19  10       26.37       32.20      1.99 o 
  -1  19  10       35.38       35.44      3.94 o 
   0  19  10       10.57       13.80      1.48 o 
   1  19  10        1.59        0.90      0.97 o 
   2  19  10        1.26        1.24      1.09 o 
   3  19  10        8.35        9.29      1.12 o 
  -3  20  10        0.51        1.02      0.75 o 
  -2  20  10       71.38       72.92      3.05 o 
  -1  20  10        0.07       -0.84      0.84 o 
   0  20  10        4.86        4.45      1.23 o 
   1  20  10        2.31        3.54      1.15 o 
   2  20  10       24.09       24.72      2.04 o 
  -2  21  10        0.96        1.27      1.16 o 
  -1  21  10       36.51       35.92      7.67 o 
   0  21  10        1.20        1.19      1.37 o 
   1  21  10        5.33        5.01      1.29 o 
   2  21  10        0.08        1.89      1.31 o 
  -2  22  10       60.27       71.15      3.48 o 
  -1  22  10       52.19       64.96      3.75 o 
   0  22  10       40.24       44.05      3.01 o 
   1  22  10        0.34        0.70      1.05 o 
  -5   0  11       23.71       25.09      1.81 o 
  -3   0  11      185.98      178.40      3.43 o 
  -1   0  11       75.54       71.38      1.88 o 
   1   0  11      333.92      327.06      4.65 o 
   3   0  11        3.56        1.36      1.08 o 
   5   0  11        0.08        1.10      0.91 o 
  -6   1  11       15.56       17.98      1.12 o 
  -5   1  11       20.59       23.25      1.24 o 
  -4   1  11       72.04       72.93      1.58 o 
  -3   1  11       49.82       46.56      1.23 o 
  -2   1  11        0.70        0.50      0.41 o 
  -1   1  11       39.28       39.46      0.90 o 
   0   1  11      124.07      127.26      2.16 o 
   1   1  11        7.17        6.20      0.64 o 
   2   1  11       29.01       28.10      1.22 o 
   3   1  11       11.67        9.73      1.19 o 
   4   1  11       33.62       30.51      1.77 o 
   5   1  11        9.01        6.64      0.96 o 
  -6   2  11        0.28        0.67      0.59 o 
  -5   2  11       57.89       56.49      1.56 o 
  -4   2  11       10.39       12.08      0.86 o 
  -3   2  11      437.07      414.01      5.82 o 
  -2   2  11        8.29       10.72      0.64 o 
  -1   2  11       95.37       87.89      1.48 o 
   0   2  11       67.97       68.19      1.22 o 
   1   2  11      136.09      144.71      2.13 o 
   2   2  11       18.02       16.16      1.08 o 
   3   2  11       25.88       25.22      1.97 o 
   4   2  11       13.52       16.06      1.79 o 
   5   2  11        7.95       10.76      1.18 o 
  -6   3  11        8.47        8.29      0.89 o 
  -5   3  11       40.75       39.04      1.47 o 
  -4   3  11        6.20        5.41      0.66 o 
  -3   3  11       44.41       40.11      1.17 o 
  -2   3  11       39.37       35.46      0.98 o 
  -1   3  11       32.58       34.97      0.87 o 
   0   3  11        2.52        3.32      0.43 o 
   1   3  11       82.35       84.73      1.61 o 
   2   3  11      112.55      107.45      3.49 o 
   3   3  11       34.03       29.61      1.55 o 
   4   3  11        3.61        3.58      0.88 o 
   5   3  11        9.61        9.12      1.13 o 
  -6   4  11        3.15        2.09      0.68 o 
  -5   4  11       16.06       13.32      0.97 o 
  -4   4  11       41.59       45.22      1.36 o 
  -3   4  11      412.08      391.95      3.53 o 
  -2   4  11       25.30       24.09      0.85 o 
  -1   4  11        0.07       -0.30      0.30 o 
   0   4  11        4.13        4.35      0.46 o 
   1   4  11      259.36      260.78      2.99 o 
   2   4  11       13.09       10.19      0.91 o 
   3   4  11       16.31       14.42      1.35 o 
   4   4  11        2.54        2.02      0.74 o 
   5   4  11        6.29        6.08      1.01 o 
  -6   5  11       19.20       17.38      1.13 o 
  -5   5  11        6.33        5.23      0.74 o 
  -4   5  11      119.51      110.57      2.05 o 
  -3   5  11       79.28       73.33      1.38 o 
  -2   5  11      196.63      194.71      2.65 o 
  -1   5  11        0.39        0.98      0.38 o 
   0   5  11      115.58      117.14      1.60 o 
   1   5  11       97.93       96.11      1.95 o 
   2   5  11      139.61      139.66      3.35 o 
   3   5  11        7.00        7.46      0.98 o 
   4   5  11        2.30        0.99      0.65 o 
   5   5  11        3.21        5.22      1.42 o 
  -6   6  11        0.00       -0.31      0.61 o 
  -5   6  11        6.09        5.53      0.77 o 
  -4   6  11        0.80        0.11      0.54 o 
  -3   6  11      159.80      157.02      2.02 o 
  -2   6  11       16.84       15.51      0.85 o 
  -1   6  11       37.24       38.57      1.09 o 
   0   6  11       11.51       12.92      0.76 o 
   1   6  11      173.73      176.44      2.39 o 
   2   6  11       13.07       12.26      0.81 o 
   3   6  11        0.02       -0.07      0.64 o 
   4   6  11        2.98        2.94      1.03 o 
   5   6  11       67.64       65.96      3.23 o 
  -6   7  11        0.41       -0.10      0.70 o 
  -5   7  11       14.86       12.34      0.98 o 
  -4   7  11       52.04       52.61      1.70 o 
  -3   7  11        0.06       -0.38      0.38 o 
  -2   7  11       15.08       15.81      0.72 o 
  -1   7  11      121.34      118.16      1.86 o 
   0   7  11        9.72        8.64      0.66 o 
   1   7  11        0.24       -0.39      0.42 o 
   2   7  11        6.30        9.17      0.85 o 
   3   7  11        4.44        4.78      0.86 o 
   4   7  11        9.98        9.53      1.08 o 
   5   7  11        2.90        2.58      0.83 o 
  -6   8  11        0.15        0.54      0.72 o 
  -5   8  11       27.81       23.23      1.21 o 
  -4   8  11        1.17        0.52      0.46 o 
  -3   8  11       17.64       17.44      0.80 o 
  -2   8  11        2.79        3.21      0.47 o 
  -1   8  11      146.59      149.06      2.04 o 
   0   8  11       14.87       13.78      0.84 o 
   1   8  11      113.91      120.43      1.93 o 
   2   8  11        0.27        0.38      0.56 o 
   3   8  11        6.03        5.22      0.90 o 
   4   8  11        0.04       -0.63      0.67 o 
   5   8  11        4.89        4.91      0.94 o 
  -6   9  11       13.72       19.26      1.40 o 
  -5   9  11        0.44        0.73      0.67 o 
  -4   9  11       74.85       77.15      1.68 o 
  -3   9  11       43.79       43.62      1.13 o 
  -2   9  11       82.20       84.60      1.81 o 
  -1   9  11       32.37       26.11      0.96 o 
   0   9  11        1.10        0.89      0.51 o 
   1   9  11       16.92       14.64      0.93 o 
   2   9  11       22.30       21.86      1.23 o 
   3   9  11        6.75        4.64      0.89 o 
   4   9  11        6.97        7.12      1.02 o 
   5   9  11        0.17       -0.37      0.69 o 
  -6  10  11       13.44       15.35      1.29 o 
  -5  10  11        0.01        0.23      0.73 o 
  -4  10  11        5.48        4.05      0.67 o 
  -3  10  11      188.73      186.00      2.30 o 
  -2  10  11       17.01       14.25      0.72 o 
  -1  10  11        6.48        6.87      0.72 o 
   0  10  11      111.71      115.15      3.50 o 
   1  10  11       28.21       29.55      1.83 o 
   2  10  11       26.14       24.75      1.33 o 
   3  10  11       54.53       53.96      2.07 o 
   4  10  11        2.62        1.19      0.75 o 
  -5  11  11        0.03        0.50      0.65 o 
  -4  11  11       29.28       28.93      1.25 o 
  -3  11  11        8.77        9.44      0.71 o 
  -2  11  11       11.64       15.65      0.82 o 
  -1  11  11       10.74        8.08      0.85 o 
   0  11  11       59.60       64.18      2.48 o 
   1  11  11       94.05       93.48      2.14 o 
   2  11  11       55.15       59.52      1.94 o 
   3  11  11        1.73        2.22      0.78 o 
   4  11  11        3.05        3.31      0.93 o 
  -5  12  11        0.01       -0.04      0.74 o 
  -4  12  11        0.76        0.54      0.62 o 
  -3  12  11       37.69       47.82      1.34 o 
  -2  12  11       33.63       34.50      1.13 o 
  -1  12  11       43.98       37.06      1.44 o 
   0  12  11       21.25       23.10      2.08 o 
   1  12  11      116.07      129.05      2.81 o 
   2  12  11        1.92        0.60      1.00 o 
   3  12  11        0.79        0.70      0.69 o 
   4  12  11        4.58        6.59      1.05 o 
  -5  13  11       22.96       22.13      1.50 o 
  -4  13  11       53.58       57.74      1.84 o 
  -3  13  11       39.93       39.69      1.44 o 
  -2  13  11       16.24       18.94      1.23 o 
  -1  13  11       59.95       54.82      1.75 o 
   0  13  11      114.21      110.94      3.21 o 
   1  13  11       13.10       13.26      1.43 o 
   2  13  11      128.59      138.37      3.60 o 
   3  13  11        0.03        1.12      0.74 o 
   4  13  11        0.65        1.67      0.99 o 
  -5  14  11        0.02        1.11      0.84 o 
  -4  14  11        0.00        0.44      0.74 o 
  -3  14  11       75.95       74.59      1.75 o 
  -2  14  11        0.40       -0.68      0.72 o 
  -1  14  11       16.25       15.20      1.29 o 
   0  14  11        0.00       -0.69      1.01 o 
   1  14  11      123.98      131.81      3.51 o 
   2  14  11        3.23        3.37      0.99 o 
   3  14  11       65.06       67.50      2.27 o 
   4  14  11        1.19        0.82      0.92 o 
  -4  15  11        0.30        0.21      0.95 o 
  -3  15  11        7.73        7.69      0.94 o 
  -2  15  11       30.95       35.66      1.64 o 
  -1  15  11        3.07        2.30      0.85 o 
   0  15  11       43.06       46.58      4.24 o 
   1  15  11        5.66        5.18      1.11 o 
   2  15  11       16.46       19.02      1.29 o 
   3  15  11        3.98        4.05      0.98 o 
  -4  16  11        7.96        6.48      1.04 o 
  -3  16  11        0.02        0.58      0.77 o 
  -2  16  11       11.01        8.24      1.21 o 
  -1  16  11       30.88       30.99      2.06 o 
   0  16  11        1.17        0.79      0.89 o 
   1  16  11        2.26        2.54      0.98 o 
   2  16  11        0.65        0.68      0.80 o 
   3  16  11       22.05       26.23      1.72 o 
  -4  17  11        2.21        0.98      0.83 o 
  -3  17  11        7.76        5.91      0.94 o 
  -2  17  11       27.95       25.67      1.78 o 
  -1  17  11        5.05        2.03      1.05 o 
   0  17  11       10.01       10.55      1.61 o 
   1  17  11        4.25        1.30      0.94 o 
   2  17  11       21.85       19.86      1.81 o 
   3  17  11       17.72       18.46      1.61 o 
  -3  18  11        2.63        2.41      0.88 o 
  -2  18  11       13.49       14.43      1.63 o 
  -1  18  11       16.83       21.95      1.89 o 
   0  18  11        6.29        7.40      1.72 o 
   1  18  11       38.33       48.32      2.78 o 
   2  18  11        2.14        1.09      1.00 o 
  -3  19  11        3.60        3.09      1.06 o 
  -2  19  11       35.31       39.05      2.53 o 
  -1  19  11        6.59        3.45      1.79 o 
   0  19  11        7.43        7.47      2.00 o 
   1  19  11        0.65        1.83      1.09 o 
   2  19  11       26.02       30.43      2.23 o 
  -2  20  11       22.41       28.36      2.29 o 
  -1  20  11        0.48       -0.75      0.75 o 
   0  20  11        0.01        2.46      1.27 o 
   1  20  11        2.06        1.57      1.15 o 
  -1  21  11        8.35        7.53      1.58 o 
   0  21  11        2.17        0.55      1.70 o 
  -6   0  12       29.78       26.53      1.95 o 
  -4   0  12        0.08        0.71      1.23 o 
  -2   0  12        0.25       -0.08      0.60 o 
   0   0  12      366.16      353.09      5.11 o 
   2   0  12        0.13        1.16      0.83 o 
   4   0  12        5.51        2.94      1.28 o 
  -6   1  12       12.81       11.74      1.07 o 
  -5   1  12        1.00        0.76      0.61 o 
  -4   1  12       22.46       21.45      1.18 o 
  -3   1  12       39.51       42.19      1.14 o 
  -2   1  12        5.04        3.55      0.62 o 
  -1   1  12      206.68      208.21      2.45 o 
   0   1  12       82.87       90.79      1.62 o 
   1   1  12      179.73      180.35      3.08 o 
   2   1  12       63.94       58.71      1.74 o 
   3   1  12       29.80       29.61      1.82 o 
   4   1  12        0.00       -0.28      0.68 o 
   5   1  12       13.25       12.48      1.33 o 
  -6   2  12        1.37        1.24      0.69 o 
  -5   2  12        6.80        6.76      0.80 o 
  -4   2  12       22.41       20.74      1.15 o 
  -3   2  12       79.19       78.74      1.58 o 
  -2   2  12       34.61       32.64      0.98 o 
  -1   2  12       26.87       28.18      1.02 o 
   0   2  12      192.82      193.15      2.45 o 
   1   2  12       36.91       38.92      1.52 o 
   2   2  12        6.20        6.41      0.88 o 
   3   2  12        7.21        6.94      1.08 o 
   4   2  12       17.70       14.35      1.42 o 
   5   2  12        7.21        6.21      1.08 o 
  -6   3  12        0.00        0.23      0.64 o 
  -5   3  12        5.49        7.54      0.85 o 
  -4   3  12        3.71        3.72      0.67 o 
  -3   3  12       48.67       51.32      1.30 o 
  -2   3  12        9.58       11.01      0.68 o 
  -1   3  12       61.79       59.31      1.42 o 
   0   3  12        9.72        9.08      0.72 o 
   1   3  12       65.75       66.35      1.57 o 
   2   3  12        0.70        0.39      0.56 o 
   3   3  12       32.53       35.43      1.95 o 
   4   3  12        5.76        3.28      1.00 o 
   5   3  12        7.01        3.42      1.11 o 
  -6   4  12       58.09       54.84      1.68 o 
  -5   4  12        1.43        1.24      0.67 o 
  -4   4  12       22.19       26.21      1.22 o 
  -3   4  12        6.45        3.97      0.60 o 
  -2   4  12        0.28        0.25      0.40 o 
  -1   4  12       17.59       16.96      0.95 o 
   0   4  12      166.93      164.18      2.53 o 
   1   4  12       35.98       35.50      1.26 o 
   2   4  12       21.55       20.81      1.26 o 
   3   4  12       23.66       24.34      1.59 o 
   4   4  12       38.25       39.83      1.98 o 
   5   4  12        0.60        0.97      0.92 o 
  -6   5  12        0.82        1.28      0.69 o 
  -5   5  12      133.74      136.13      2.61 o 
  -4   5  12        2.66        1.72      0.60 o 
  -3   5  12       67.44       71.71      1.46 o 
  -2   5  12        1.38        1.25      0.46 o 
  -1   5  12      163.54      166.43      2.51 o 
   0   5  12       18.41       17.52      0.97 o 
   1   5  12      153.81      153.29      2.87 o 
   2   5  12       22.64       20.05      1.24 o 
   3   5  12       44.90       41.41      3.97 o 
   4   5  12        3.23        2.30      0.86 o 
   5   5  12       24.44       29.59      2.03 o 
  -6   6  12       16.55       19.06      1.44 o 
  -5   6  12       13.19       14.85      1.04 o 
  -4   6  12       86.70       90.38      1.93 o 
  -3   6  12       17.28       15.13      0.83 o 
  -2   6  12       21.47       20.00      0.85 o 
  -1   6  12        0.40        0.91      0.50 o 
   0   6  12        2.12        2.15      0.53 o 
   1   6  12       21.59       18.30      1.07 o 
   2   6  12        4.79        4.18      0.75 o 
   3   6  12        7.97        7.88      1.23 o 
   4   6  12       82.82       87.93      2.73 o 
  -6   7  12        1.65        0.59      0.76 o 
  -5   7  12       59.75       60.75      1.72 o 
  -4   7  12       18.20       15.13      1.01 o 
  -3   7  12        0.94        0.71      0.46 o 
  -2   7  12       30.13       30.51      0.94 o 
  -1   7  12       10.54       11.52      0.84 o 
   0   7  12       36.10       37.67      1.23 o 
   1   7  12       23.56       24.89      1.09 o 
   2   7  12        5.21        4.64      0.88 o 
   3   7  12      100.91      100.11      2.78 o 
   4   7  12        0.18        0.57      0.87 o 
  -5   8  12        0.14        0.26      0.64 o 
  -4   8  12       51.50       50.53      1.52 o 
  -3   8  12        2.20        2.33      0.53 o 
  -2   8  12        7.11        6.87      0.57 o 
  -1   8  12       54.76       52.05      1.54 o 
   0   8  12       31.38       32.17      1.29 o 
   1   8  12       34.40       32.78      1.26 o 
   2   8  12       11.97       13.66      1.15 o 
   3   8  12       15.32       16.13      1.41 o 
   4   8  12       15.76       17.01      1.44 o 
  -5   9  12       15.00       15.82      1.24 o 
  -4   9  12        0.21        0.75      0.86 o 
  -3   9  12       41.90       45.94      1.27 o 
  -2   9  12        0.01        0.48      0.49 o 
  -1   9  12        1.83        0.01      0.57 o 
   0   9  12        1.31        1.12      0.58 o 
   1   9  12       60.14       57.95      1.59 o 
   2   9  12        9.00        7.85      1.13 o 
   3   9  12       12.29       11.55      1.24 o 
   4   9  12       14.29       11.29      1.28 o 
  -5  10  12       13.60       15.14      1.24 o 
  -4  10  12       17.62       16.74      1.13 o 
  -3  10  12       22.34       25.00      1.03 o 
  -2  10  12        0.66        1.10      0.53 o 
  -1  10  12       14.94       16.31      1.07 o 
   0  10  12       12.65       14.10      1.02 o 
   1  10  12       23.59       25.81      2.42 o 
   2  10  12       39.79       41.06      1.75 o 
   3  10  12        8.66        7.71      1.10 o 
   4  10  12       24.71       24.06      1.82 o 
  -5  11  12        0.17       -0.11      0.69 o 
  -4  11  12        0.63        0.20      0.57 o 
  -3  11  12       26.55       30.02      1.17 o 
  -2  11  12        6.39        3.63      0.69 o 
  -1  11  12      116.83      114.87      2.51 o 
   0  11  12        0.63        0.25      0.74 o 
   1  11  12       28.93       35.69      1.97 o 
   2  11  12        0.96       -0.40      0.68 o 
   3  11  12        5.36        5.13      1.00 o 
   4  11  12       19.56       20.33      1.59 o 
  -5  12  12        0.92        0.55      0.85 o 
  -4  12  12        1.45        2.14      0.68 o 
  -3  12  12        4.73        2.79      0.67 o 
  -2  12  12        3.04        2.94      0.76 o 
  -1  12  12       58.21       55.07      2.45 o 
   0  12  12      113.25      114.62      3.48 o 
   1  12  12       31.71       32.41      1.99 o 
   2  12  12        0.43        0.83      0.75 o 
   3  12  12        1.03        1.28      0.83 o 
   4  12  12       27.53       31.32      1.90 o 
  -5  13  12       16.97       15.27      1.81 o 
  -4  13  12        3.18        3.01      0.82 o 
  -3  13  12       15.47       18.58      1.14 o 
  -2  13  12        3.71        3.87      0.83 o 
  -1  13  12      159.30      160.73      3.11 o 
   0  13  12        4.32        3.57      1.19 o 
   1  13  12       77.05       80.28      5.09 o 
   2  13  12        5.49        4.02      0.88 o 
   3  13  12        0.42        0.89      0.79 o 
  -4  14  12        8.23        8.74      1.06 o 
  -3  14  12        0.21        0.96      0.64 o 
  -2  14  12        8.12        5.69      1.06 o 
  -1  14  12        5.00        1.86      0.90 o 
   0  14  12      165.42      164.16      4.62 o 
   1  14  12       10.23        8.42      2.33 o 
   2  14  12        9.18        9.81      1.22 o 
   3  14  12        0.14       -0.19      0.74 o 
  -4  15  12        7.52        8.51      1.13 o 
  -3  15  12        0.40        0.28      0.57 o 
  -2  15  12        0.81        1.01      0.74 o 
  -1  15  12        6.60        6.86      1.19 o 
   0  15  12        0.07       -0.97      0.98 o 
   1  15  12        8.70        7.52      1.27 o 
   2  15  12        0.36        3.43      1.21 o 
   3  15  12        0.02       -1.01      1.01 o 
  -4  16  12        1.90        2.34      0.86 o 
  -3  16  12        0.19        0.47      0.78 o 
  -2  16  12       12.09       13.76      1.38 o 
  -1  16  12        0.04       -0.47      0.94 o 
   0  16  12        4.26        5.58      1.33 o 
   1  16  12       10.35        8.03      2.39 o 
   2  16  12        4.51        1.45      1.30 o 
  -3  17  12       12.72       14.67      1.52 o 
  -2  17  12        0.78        0.33      0.89 o 
  -1  17  12        0.91        0.80      1.04 o 
   0  17  12       11.07        9.68      1.63 o 
   1  17  12       17.78       22.15      1.90 o 
   2  17  12        4.22       -0.62      1.16 o 
  -3  18  12        1.09        0.47      0.98 o 
  -2  18  12        2.79        2.51      1.20 o 
  -1  18  12        0.41       -0.82      0.87 o 
   0  18  12       20.46       24.97      2.80 o 
   1  18  12        1.28        0.61      1.32 o 
   2  18  12        0.18       -1.47      2.07 o 
  -2  19  12       18.43       23.07      2.13 o 
  -1  19  12       43.32       48.68      2.67 o 
   0  19  12        3.67        5.77      2.51 o 
   1  19  12        1.02       -0.52      1.31 o 
  -1  20  12       16.54       17.37      2.03 o 
   0  20  12       10.52       13.76      2.26 o 
  -5   0  13       49.79       51.89      2.39 o 
  -3   0  13      121.25      113.93      3.38 o 
  -1   0  13       43.23       46.55      1.92 o 
   1   0  13       18.06       18.08      1.68 o 
   3   0  13      102.06       91.84      6.47 o 
  -5   1  13        2.73        3.25      0.74 o 
  -4   1  13       66.74       63.70      1.77 o 
  -3   1  13       23.36       24.57      1.17 o 
  -2   1  13       30.45       35.16      1.18 o 
  -1   1  13       81.97       86.30      1.80 o 
   0   1  13       33.52       31.08      1.25 o 
   1   1  13       19.50       22.78      1.30 o 
   2   1  13       32.22       31.54      1.60 o 
   3   1  13        0.60       -0.59      0.82 o 
   4   1  13        4.39        2.85      1.02 o 
  -5   2  13        0.67       -0.58      0.58 o 
  -4   2  13       29.00       30.03      1.41 o 
  -3   2  13       27.58       25.84      1.20 o 
  -2   2  13       53.97       52.18      1.33 o 
  -1   2  13       19.45       19.36      1.12 o 
   0   2  13        0.26        0.62      0.55 o 
   1   2  13        4.21        3.56      0.71 o 
   2   2  13       30.93       30.33      1.58 o 
   3   2  13       37.87       42.99      2.11 o 
   4   2  13        0.99       -0.30      0.83 o 
  -5   3  13        1.71        0.91      0.70 o 
  -4   3  13       21.42       19.06      1.24 o 
  -3   3  13       21.98       24.36      1.07 o 
  -2   3  13        9.72       11.03      0.71 o 
  -1   3  13        6.35        6.76      0.75 o 
   0   3  13        1.22        2.10      1.15 o 
   1   3  13        0.05        0.46      0.53 o 
   2   3  13        1.29        1.51      0.67 o 
   3   3  13        0.66        0.65      0.89 o 
   4   3  13       27.98       25.34      2.14 o 
  -5   4  13       53.01       57.00      1.68 o 
  -4   4  13        4.35        2.30      0.67 o 
  -3   4  13       10.61       10.43      0.82 o 
  -2   4  13        7.03        6.03      0.60 o 
  -1   4  13      160.95      160.62      2.54 o 
   0   4  13       30.25       28.38      1.51 o 
   1   4  13        2.83        2.98      0.68 o 
   2   4  13        2.43        1.41      0.67 o 
   3   4  13       58.69       66.89      2.57 o 
   4   4  13       18.88       18.45      1.74 o 
  -5   5  13        8.26        5.36      0.83 o 
  -4   5  13        3.52        1.93      0.68 o 
  -3   5  13       64.06       63.46      1.62 o 
  -2   5  13       59.00       60.03      1.47 o 
  -1   5  13       67.90       69.05      1.91 o 
   0   5  13       24.32       23.41      1.29 o 
   1   5  13        4.74        3.43      0.67 o 
   2   5  13        0.67        0.99      0.65 o 
   3   5  13        9.47        9.86      1.23 o 
   4   5  13       86.43       87.50      3.03 o 
  -5   6  13       28.47       29.39      1.43 o 
  -4   6  13        0.02        0.19      0.58 o 
  -3   6  13        1.37        1.63      0.58 o 
  -2   6  13       29.82       30.62      1.26 o 
  -1   6  13       44.75       47.73      1.62 o 
   0   6  13       23.49       24.27      1.37 o 
   1   6  13        0.00       -0.30      0.55 o 
   2   6  13       27.25       19.29      1.47 o 
   3   6  13       81.67       87.82      2.70 o 
   4   6  13        0.11        0.00      1.02 o 
  -5   7  13        0.35        1.08      0.67 o 
  -4   7  13        3.66        8.48      0.84 o 
  -3   7  13        1.16        0.10      0.51 o 
  -2   7  13       83.07       82.68      1.76 o 
  -1   7  13        0.00        0.78      0.60 o 
   0   7  13        7.24        6.63      0.94 o 
   1   7  13        8.54        7.32      1.47 o 
   2   7  13       13.64       15.77      1.38 o 
   3   7  13        0.59       -0.51      0.73 o 
   4   7  13       40.60       41.60      1.98 o 
  -5   8  13        5.24        7.68      0.96 o 
  -4   8  13        0.16       -0.43      0.54 o 
  -3   8  13       19.94       18.77      0.99 o 
  -2   8  13        0.66        0.55      0.51 o 
  -1   8  13        3.88        4.35      0.81 o 
   0   8  13       42.12       42.39      1.80 o 
   1   8  13        5.83        6.15      0.83 o 
   2   8  13        0.04       -0.44      0.73 o 
   3   8  13       34.79       35.56      1.97 o 
   4   8  13        0.05        0.30      0.83 o 
  -5   9  13        7.60        8.21      1.27 o 
  -4   9  13        0.23        0.64      0.59 o 
  -3   9  13        0.18        0.77      0.53 o 
  -2   9  13       16.06       16.72      1.16 o 
  -1   9  13        0.96        0.23      0.63 o 
   0   9  13        3.85        1.93      0.78 o 
   1   9  13       10.08       13.15      1.16 o 
   2   9  13        3.64        3.62      1.11 o 
   3   9  13        0.15       -0.41      0.77 o 
   4   9  13        3.46        4.05      1.27 o 
  -5  10  13        4.69        5.05      1.00 o 
  -4  10  13        1.98        2.47      0.70 o 
  -3  10  13       21.40       23.06      1.19 o 
  -2  10  13       38.14       37.09      1.67 o 
  -1  10  13       18.21       19.58      1.42 o 
   0  10  13       17.43       18.70      1.51 o 
   1  10  13        3.37        3.44      1.06 o 
   2  10  13        3.97        2.96      0.83 o 
   3  10  13        7.15        8.13      1.15 o 
  -4  11  13       15.78       10.88      1.23 o 
  -3  11  13        2.88        1.19      0.69 o 
  -2  11  13       10.42        8.63      1.11 o 
  -1  11  13        0.05        0.24      0.84 o 
   0  11  13       12.25       13.19      1.38 o 
   1  11  13        3.04        1.90      1.07 o 
   2  11  13       24.05       23.09      1.69 o 
   3  11  13       10.29        9.09      1.35 o 
  -4  12  13       10.63        7.70      0.96 o 
  -3  12  13        6.07        6.08      0.84 o 
  -2  12  13        1.98        1.31      0.78 o 
  -1  12  13      103.16      102.86      2.50 o 
   0  12  13       14.13       17.59      1.89 o 
   1  12  13        4.63        2.40      1.29 o 
   2  12  13        0.08        0.25      0.87 o 
   3  12  13       26.76       28.22      1.88 o 
  -4  13  13        7.39        4.74      0.95 o 
  -3  13  13        3.11        3.33      0.78 o 
  -2  13  13       22.17       22.54      1.47 o 
  -1  13  13        0.77        2.61      0.82 o 
   0  13  13      133.93      145.34      5.86 o 
   1  13  13       12.44        9.29      2.42 o 
   2  13  13       22.08       21.94      1.92 o 
   3  13  13        2.49        2.36      0.98 o 
  -4  14  13        0.51        0.66      0.97 o 
  -3  14  13        9.01        8.76      1.04 o 
  -2  14  13       20.58       17.43      1.59 o 
  -1  14  13       41.79       46.84      2.03 o 
   0  14  13       10.12        9.08      1.60 o 
   1  14  13        8.50        4.99      2.15 o 
   2  14  13        1.19        0.33      1.17 o 
  -3  15  13        4.01        5.73      1.05 o 
  -2  15  13       24.87       31.05      1.74 o 
  -1  15  13        2.07        2.06      1.03 o 
   0  15  13        1.04        1.30      1.17 o 
   1  15  13        0.11       -0.59      0.82 o 
   2  15  13       18.29       21.49      3.13 o 
  -3  16  13       10.22       11.93      1.49 o 
  -2  16  13       35.05       37.26      2.43 o 
  -1  16  13        1.04        1.55      1.00 o 
   0  16  13        1.59        0.35      1.09 o 
   1  16  13        2.00        2.09      1.34 o 
   2  16  13        0.42        3.21      2.88 o 
  -2  17  13        5.91        5.53      1.84 o 
  -1  17  13        5.44        5.80      1.32 o 
   0  17  13        3.21        4.12      1.39 o 
   1  17  13        7.27        5.73      1.67 o 
  -1  18  13       22.63       27.64      2.19 o 
   0  18  13        8.37        7.37      1.68 o 
  -4   0  14       39.84       43.83      2.25 o 
  -2   0  14       12.19       14.23      1.37 o 
   0   0  14        7.50        6.22      1.91 o 
   2   0  14       67.69       69.46      2.93 o 
   4   0  14        0.00       -1.09      1.15 o 
  -5   1  14        5.42        6.83      0.89 o 
  -4   1  14       16.64       19.33      1.24 o 
  -3   1  14      125.06      126.06      2.84 o 
  -2   1  14       25.83       25.85      1.36 o 
  -1   1  14        2.71        1.82      0.95 o 
   0   1  14        0.09        0.03      0.66 o 
   1   1  14       34.69       38.78      1.60 o 
   2   1  14        4.86        5.22      1.03 o 
   3   1  14       27.86       25.20      1.91 o 
   4   1  14        1.87        2.87      1.11 o 
  -5   2  14        6.29        6.30      0.91 o 
  -4   2  14       45.01       47.61      1.54 o 
  -3   2  14       39.49       42.86      1.62 o 
  -2   2  14        0.08        1.42      0.68 o 
  -1   2  14        6.11        4.46      0.87 o 
   0   2  14       80.21       85.42      2.61 o 
   1   2  14        9.87        8.72      0.97 o 
   2   2  14        7.42        7.97      1.05 o 
   3   2  14        0.65        0.53      0.90 o 
   4   2  14        0.00       -0.66      0.84 o 
  -5   3  14        1.36        2.06      0.69 o 
  -4   3  14        9.53        8.96      0.92 o 
  -3   3  14       43.30       47.18      1.43 o 
  -2   3  14        0.73        0.41      0.66 o 
  -1   3  14        1.74        2.31      0.96 o 
   0   3  14       26.39       26.80      1.51 o 
   1   3  14       79.79       81.84      2.24 o 
   2   3  14        2.50        2.00      0.89 o 
   3   3  14        0.80        2.19      0.98 o 
  -5   4  14        3.74        3.63      0.86 o 
  -4   4  14       44.48       43.37      1.76 o 
  -3   4  14        9.98        7.04      0.78 o 
  -2   4  14        4.81        6.10      0.88 o 
  -1   4  14       31.33       28.58      2.23 o 
   0   4  14        1.75        2.93      0.91 o 
   1   4  14       13.24       12.39      1.09 o 
   2   4  14        3.28        2.67      1.27 o 
   3   4  14        7.27        4.35      1.12 o 
  -5   5  14        2.09        4.28      1.11 o 
  -4   5  14        0.82        0.90      0.67 o 
  -3   5  14       35.10       38.24      1.40 o 
  -2   5  14        0.88       -0.49      0.72 o 
  -1   5  14       43.72       44.26      1.85 o 
   0   5  14        0.00        0.58      0.74 o 
   1   5  14       70.89       75.70      2.14 o 
   2   5  14       26.22       26.27      1.79 o 
   3   5  14        0.12        1.37      0.92 o 
  -5   6  14        1.77        1.63      0.76 o 
  -4   6  14        4.98        4.91      0.77 o 
  -3   6  14        0.59        0.48      0.63 o 
  -2   6  14       62.65       69.67      2.24 o 
  -1   6  14        8.97        7.70      1.16 o 
   0   6  14       58.05       63.15      2.13 o 
   1   6  14        0.50        0.24      0.62 o 
   2   6  14        0.01        1.09      0.86 o 
   3   6  14        0.01       -0.53      0.79 o 
  -5   7  14        1.56        1.95      1.14 o 
  -4   7  14        2.42        2.16      0.69 o 
  -3   7  14       27.55       27.21      1.48 o 
  -2   7  14        5.65        4.14      0.94 o 
  -1   7  14        0.70        0.42      0.67 o 
   0   7  14        2.81        3.28      0.82 o 
   1   7  14       84.14       91.08      2.55 o 
   2   7  14        3.54        4.64      1.01 o 
   3   7  14        0.03       -0.17      0.83 o 
  -4   8  14        2.47        2.54      0.73 o 
  -3   8  14        0.74        0.51      0.66 o 
  -2   8  14       25.18       28.08      1.57 o 
  -1   8  14        2.16        1.15      0.85 o 
   0   8  14       58.69       64.79      2.45 o 
   1   8  14       28.05       23.59      1.95 o 
   2   8  14       12.93       12.63      1.48 o 
   3   8  14        0.01       -0.06      0.77 o 
  -4   9  14        0.09        0.58      0.66 o 
  -3   9  14       28.79       33.93      1.65 o 
  -2   9  14        1.55        0.79      0.90 o 
  -1   9  14        0.18       -0.26      0.67 o 
   0   9  14        8.16       10.20      1.31 o 
   1   9  14       35.78       39.22      2.26 o 
   2   9  14       14.96       14.58      1.55 o 
   3   9  14        0.16       -0.28      0.73 o 
  -4  10  14       16.91       13.73      1.04 o 
  -3  10  14       11.19        9.94      1.44 o 
  -2  10  14        7.73        7.60      1.01 o 
  -1  10  14        2.27        0.53      0.74 o 
   0  10  14       10.57       13.00      1.42 o 
   1  10  14       30.96       29.94      2.49 o 
   2  10  14       17.96       20.85      1.92 o 
   3  10  14       11.71       12.53      1.40 o 
  -4  11  14        0.28        0.92      1.06 o 
  -3  11  14       20.75       22.78      1.36 o 
  -2  11  14        0.05       -0.68      0.68 o 
  -1  11  14        1.74        1.65      1.12 o 
   0  11  14       10.01       10.32      2.23 o 
   1  11  14       14.94       20.46      2.17 o 
   2  11  14       14.84       16.38      2.94 o 
  -3  12  14        2.84        2.56      0.88 o 
  -2  12  14       13.08       13.88      1.27 o 
  -1  12  14        0.01        0.86      0.80 o 
   0  12  14        0.04       -1.89      2.56 o 
   1  12  14        0.20        0.83      1.20 o 
   2  12  14       16.33       13.04      1.81 o 
  -3  13  14       23.26       22.09      1.56 o 
  -2  13  14        2.63        2.15      0.82 o 
  -1  13  14       11.25       12.49      1.30 o 
   0  13  14        9.73       10.20      4.33 o 
   1  13  14        0.82        1.50      1.27 o 
   2  13  14        2.90        0.09      0.89 o 
  -3  14  14        7.31        7.66      1.59 o 
  -2  14  14        8.38       13.15      1.28 o 
  -1  14  14        9.27        8.83      1.64 o 
   0  14  14        0.46        1.46      1.71 o 
   1  14  14        7.24        4.23      2.24 o 
  -2  15  14       25.08       26.39      1.89 o 
  -1  15  14        8.81        9.23      1.67 o 
   0  15  14        9.87       12.99      2.52 o 
   1  15  14        2.00        1.97      1.38 o 
  -1  16  14        7.29        8.99      1.78 o 
   0  16  14       14.44       15.54      2.04 o 
  -3   0  15       33.32       38.14      2.61 o 
  -1   0  15       24.34       27.64      4.89 o 
   1   0  15       21.84       21.11      1.97 o 
   3   0  15        0.34        1.54      1.43 o 
  -4   1  15        0.00        0.42      0.70 o 
  -3   1  15       16.03       13.94      1.16 o 
  -2   1  15        1.21        2.61      1.46 o 
  -1   1  15        0.26        0.35      1.23 o 
   0   1  15       57.23       61.01      2.60 o 
   1   1  15       12.98       14.21      1.20 o 
   2   1  15        0.98        0.51      0.73 o 
   3   1  15        0.63        0.84      0.90 o 
  -4   2  15       35.48       36.26      2.11 o 
  -3   2  15       29.02       32.21      1.77 o 
  -2   2  15        3.28        2.77      1.00 o 
  -1   2  15      169.60      169.62      5.21 o 
   0   2  15        0.00        1.07      0.94 o 
   1   2  15       19.27       19.61      1.35 o 
   2   2  15       16.93       14.66      1.37 o 
   3   2  15        5.42        5.16      1.16 o 
  -4   3  15        6.57        8.71      1.13 o 
  -3   3  15        1.99        2.00      0.82 o 
  -2   3  15        8.68        8.95      1.24 o 
  -1   3  15       26.62       25.48      1.83 o 
   0   3  15       29.89       35.00      4.50 o 
   1   3  15        7.64        7.62      0.98 o 
   2   3  15        0.06       -0.11      0.72 o 
   3   3  15        6.02        3.20      1.09 o 
  -4   4  15        0.51        0.43      0.65 o 
  -3   4  15        6.47        6.15      0.98 o 
  -2   4  15        0.03        0.21      0.84 o 
  -1   4  15        4.21        3.46      1.08 o 
   0   4  15        3.09        3.54      1.13 o 
   1   4  15       76.04       81.68      2.40 o 
   2   4  15        6.22        7.51      1.31 o 
   3   4  15       19.64       21.83      1.90 o 
  -4   5  15        7.78        8.45      0.92 o 
  -3   5  15       20.15       21.03      1.48 o 
  -2   5  15        3.32        3.27      1.05 o 
  -1   5  15       15.01       13.74      1.47 o 
   0   5  15        2.46        4.45      1.04 o 
   1   5  15        2.50        2.42      0.78 o 
   2   5  15        1.48        1.63      0.97 o 
   3   5  15        0.73        0.57      0.95 o 
  -4   6  15        1.24        3.66      1.11 o 
  -3   6  15       12.14       12.67      1.31 o 
  -2   6  15        0.03       -0.73      0.73 o 
  -1   6  15        2.48        1.73      1.31 o 
   0   6  15        0.01        0.99      1.04 o 
   1   6  15       38.35       43.65      2.25 o 
   2   6  15        0.15        0.58      0.90 o 
  -4   7  15        0.06        0.22      0.72 o 
  -3   7  15        6.18        7.58      1.07 o 
  -2   7  15        0.97        0.60      0.85 o 
  -1   7  15        6.70        5.68      1.15 o 
   0   7  15        8.44       11.03      1.35 o 
   1   7  15        1.59        2.95      1.59 o 
   2   7  15        3.97        2.46      1.07 o 
  -4   8  15        0.84        0.44      0.88 o 
  -3   8  15        0.41        0.47      1.08 o 
  -2   8  15        1.12        1.33      0.81 o 
  -1   8  15        9.44        8.72      1.27 o 
   0   8  15        0.03       -0.22      0.83 o 
   1   8  15       19.98       23.07      2.81 o 
   2   8  15        1.01        1.70      0.99 o 
  -3   9  15        1.91        1.20      0.91 o 
  -2   9  15        0.16       -0.19      0.76 o 
  -1   9  15        1.43        2.01      0.95 o 
   0   9  15       21.55       23.68      1.82 o 
   1   9  15        1.43       -0.11      1.42 o 
   2   9  15        0.56        0.69      1.17 o 
  -3  10  15        3.83        4.78      1.07 o 
  -2  10  15        0.36        0.38      0.77 o 
  -1  10  15       22.59       25.68      1.94 o 
   0  10  15       15.92       14.72      2.41 o 
   1  10  15       14.77       11.96      2.30 o 
   2  10  15        7.03        5.04      2.27 o 
  -3  11  15        0.08       -0.16      0.81 o 
  -2  11  15        5.39        4.64      1.04 o 
  -1  11  15        1.05        1.47      0.98 o 
   0  11  15       32.69       32.86      3.40 o 
   1  11  15        8.99        9.52      4.79 o 
  -2  12  15        2.05        3.81      0.99 o 
  -1  12  15        1.01        2.51      1.05 o 
   0  12  15        0.78        0.97      1.62 o 
   1  12  15        5.26        4.01      1.53 o 
  -2  13  15        0.05       -0.80      0.80 o 
  -1  13  15        3.10        2.11      1.27 o 
   0  13  15        8.69        8.65      2.24 o 
  -1  14  15        9.43       12.20      1.89 o 
  -2   0  16        0.52        0.37      1.32 o 
   0   0  16       23.15       27.27      3.79 o 
   2   0  16        0.87        2.22      1.43 o 
  -3   1  16        7.09        5.26      1.63 o 
  -2   1  16        2.60        3.65      1.65 o 
  -1   1  16       27.63       29.55      2.75 o 
   0   1  16        1.60        3.10      1.12 o 
   1   1  16        2.88        3.58      0.86 o 
   2   1  16       11.68       11.15      1.49 o 
  -3   2  16       16.46       13.75      1.70 o 
  -2   2  16       41.49       38.02      2.67 o 
  -1   2  16        0.53        2.50      1.32 o 
   0   2  16        4.88        4.60      1.79 o 
   1   2  16       12.66       12.82      1.31 o 
   2   2  16        0.17        0.71      1.03 o 
  -3   3  16       13.32       13.38      1.59 o 
  -2   3  16        7.92       10.27      1.58 o 
  -1   3  16       10.68       13.54      1.77 o 
   0   3  16       31.22       32.39      2.41 o 
   1   3  16        3.70        4.90      1.08 o 
   2   3  16       11.75       11.92      1.55 o 
  -3   4  16        3.53        4.85      1.02 o 
  -2   4  16        5.16        5.08      1.61 o 
  -1   4  16        3.56        5.25      1.57 o 
   0   4  16        0.50        1.00      1.34 o 
   1   4  16        3.43        3.83      1.01 o 
   2   4  16        4.29        5.07      1.22 o 
  -3   5  16        0.04       -0.14      0.79 o 
  -2   5  16       24.22       25.42      2.25 o 
  -1   5  16        0.88        1.42      1.03 o 
   0   5  16       16.80       17.05      2.46 o 
   1   5  16        0.75        2.81      1.00 o 
   2   5  16        1.90        2.04      1.06 o 
  -3   6  16        5.91        6.20      1.77 o 
  -2   6  16        7.01        8.78      1.57 o 
  -1   6  16        0.09        0.26      0.85 o 
   0   6  16       12.24       12.94      1.67 o 
   1   6  16        0.80        2.11      1.61 o 
  -3   7  16        7.18        8.47      2.88 o 
  -2   7  16        7.85        5.52      1.41 o 
  -1   7  16        9.94       10.07      1.38 o 
   0   7  16        0.03        1.09      0.96 o 
   1   7  16        7.07        8.16      2.43 o 
  -2   8  16        4.36        3.78      1.33 o 
  -1   8  16        0.01       -0.77      0.79 o 
   0   8  16        0.27        1.58      0.92 o 
   1   8  16        0.01        0.16      1.76 o 
  -2   9  16        1.49        1.88      1.57 o 
  -1   9  16       10.91       12.62      1.54 o 
   0   9  16        3.43        3.88      1.77 o 
   1   9  16        0.25        1.15      1.79 o 
  -2  10  16        8.56        7.68      1.68 o 
  -1  10  16        7.13        7.30      1.63 o 
   0  10  16        8.06       10.14      2.71 o 
  -1  11  16        5.89        4.97      1.59 o 
  -1   0  17       13.63       13.25      2.89 o 
  -1   1  17       23.42       27.54      2.95 o 
   0   1  17        9.22       11.86      2.00 o 
  -2   2  17        3.83        2.96      2.24 o 
  -1   2  17        4.08        3.99      1.54 o 
   0   2  17        0.03       -0.34      1.17 o 
  -2   3  17       23.28       29.67      4.75 o 
  -1   3  17        5.26        8.33      2.57 o 
   0   3  17        8.41       13.40      2.99 o 
  -2   4  17        9.18        8.03      3.16 o 
  -1   4  17        0.20        0.03      1.83 o 
   0   4  17        7.80        9.84      1.91 o 
  -1   5  17       10.34       14.17      3.11 o 
   0   5  17       14.15       15.44      2.31 o 
  -1   6  17        3.10        2.80      2.01 o 
                                                 
